# Supplementary material for: Clinical and prognostic significance of parathyroid hormone-related protein in breast cancer: a systematic review and meta-analyses of observational studies in women
Source: Endocr Relat Cancer. 2026 Mar 5;33(3):e250324. doi: 10.1530/ERC-25-0324 (PMC12978662; doi:10.1530/ERC-25-0324)
Supplement: Supplementary file 13 [file supplementary_table_5.xlsx]

## Sheet: Intro
First author	Last Author	Year	Country	Study desgn
Southby J.	Martin T.J.	1990	Australia	Cohort study
Bundred N.J.	Ratcliffe J.G.	1992	UK	Cohort study
Bouizar Z.	Jullienne A.	1993	France	Cohort study
Fraser W.D.	Logue F.C.	1993	UK	Cross-sectional study
Kissin M.W.	Martin T.J.	1993	Australia	Cohort study
Liapis H.	Wick M.R.	1993	USA	Cross-sectional study
Kitazawa R.	Maeda S.	1994	Japan	Cross-sectional study
Kohno	Kitazawa R.	1994	Japan	Cohort study
Edwards R.C.	Bundred N.J.	1995	UK	Cross-sectional study
Henderson M.A.	Martin T.J.	1995	Australia	Cohort study
Bundred N.J.	Ratcliffe W.A.	1996	UK	Cross-sectional study
Downey S.E.	Bundred N.J.	1997	UK	Cross-sectional study
Mawer E.B.	Bundred N.J.	1997	UK	Cross-sectional study
Wulf G.G.	Wörmann B.	1997	Germany	Cohort study
Bucht E.	Deftos L.J.	1998	Sweden	Cross-sectional study
Iezzoni J.C.	Bruns D.E.	1998	USA	Cross-sectional study
Bouizar Z.	De Vernejoul M-C.	1999	France	Cohort study
Sugimoto T.	Takai S-i.	1999	Japan	Cross-sectional study
Yoshida A.	Asaga T.	2000	Japan	Cohort study
Henderson M.A.	Martin T.J.	2006	Australia	Cohort study
Zia M.K.	Jiang W.G.	2007	UK	Cohort study
Fleming N.I.	Thomas D.M.	2009	Australia	Cross-sectional study
Takagaki K.	Hirakawa K.	2012	Japan	Cohort study
Skondra M.	Koutsilieris M.	2014	Greece	Cross-sectional study
Xu C.	Zhang H.	2015	China	Cohort study
Tran T.H.	Rui H.	2018	USA	Cohort study
Assaker G.	Sabri S.	2020	Canada	Cohort study
Grinman D.Y.	Wysolmerski J.J.	2022	USA	Cross-sectional study
Shalaby M.A.G.A	Abdou A.G.	2025	Egypt	Cohort study
	Bundred N.J.'s group, UK
	Martin T.J.'s group, Australia
	Bouizar Z.'s group, France
	Kitazawa's group, Japan

## Sheet: All prognostic factors
			PTHrP/PTHLH measurement in tumor tissue
			Southby et al. 1990		Bundred et al. 1992		Bouizar et al. 1993		Kissin et al. 1993		Liapis et al. 1993		Kitazawa et al. 1994		Kohno et al. 1994		Edwards et al. 1995		Henderson et al. 1995		Bundred et al. 1996				Downey et al. 1997		Wulf et al. 1997		Bucht et al. 1998		Iezzoni et al. 1998		Bouizar et al. 1999		Sugimoto et al. 1999		Yoshida et al. 2000		Henderson et al. 2006		Zia et al. 2007		Fleming et al. 2009		Takagaki et al. 2012		Xu et al. 2015		Tran et al. 2018
			N	%	N	%	N	%	N	%	N	%	N	%	N	%	N	%	N	%	N	%	N	%	N	%	N	%	N	%	N	%	N	%	N	%	N	%	N	%	N	%	N	%	N	%	N	%	N
	Clinico-pathological characteristics	N	102	1.13548	155	1.72548	38	0.423021	82	0.912835	81	0.901703	35	0.389625	28	0.3117	147	1.63642	33	0.367361	114	1.26906	185	2.05945	107	1.19114	34	0.378493	48	0.534343	52	0.578871	74	0.823778	35	0.389625	177	1.97039	526	5.8555	124	1.38039	237	2.63832	125	1.39152	497	5.53267	410
Patient characteristics	Age	Mean					58										61								58.6						59		58				53.6								57.4				58.1
		Median																	49								57				58								60								56.7
		Range					38-79										35-90		28-74						30-79		34-87		29-79		28-96		38-79		32-70		27-87		27-93						31-88		26-95		30-88
		<50	30	29.4118					14	17.0732	33	40.7407
		≤50			65	41.9355	13	34.2105																									19	25.6757			80	45.1977
		≥50
		>50							68	82.9268	48	59.2593																					55	74.3243			97	54.8023
		>51	61	59.8039			25	65.7895
		≥51			90	58.0645
		≤55																																													267	53.7223
		>55																																													230	46.2777
		<57
		≥57
		Missing	11	10.7843	0	0							35	100	28	100					114	100	185	100																	124	100	237	100
		Other																											58 ± 8
	Menopausal status	Pre-menopausal			43	27.7419	14	36.8421									41	27.8912							9	8.41121							11	14.8649	17	48.5714			97	18.4411					35	28			108
		Postmenopausal			112	72.2581	24	63.1579									106	72.1088							98	91.5888							63	85.1351	18	51.4286			429	81.5589					90	72			302
		Missing	102	100					82	100	81	100	35	100	28	100			33	100	114	100	185	100			34	100	48	100	52	100					177	100			124	100	237	100			497	100
Tumor characteristics	Stage	1	19	18.6275			4	10.5263	8	9.7561	58	71.6049							7	21.2121							10	29.4118									109	61.5819	183	34.7909	70	56.4516					195	39.2354
		2	46	45.098			21	55.2632	40	48.7805	20	24.6914							15	45.4545							15	44.1176									29	16.3842	232	44.1065	40	32.2581					210	42.2535
		2a																																					161	30.6084
		2b																																					71	13.4981
		3	19	18.6275			13	34.2105	8	9.7561	3	3.7037							5	15.1515							5	14.7059									23	12.9944	111	21.1027	7	5.64516					92	18.5111
		3a																																					77	14.6388
		3b-c																																					34	6.46388
		4	7	6.86275					26	31.7073			11	31.4286					6	18.1818							2	5.88235									6	3.38983			4	3.22581
		Early
		Advanced
		Missing	11	10.7843	155	100							24	68.5714	28	100	147	100			114	100	185	100	107	100	2	5.88235	48	100	52	100	74	100	35	100	10	5.64972			3	2.41935	237	100	125	100			410
	Tumor size	Mean (mm)									210
		Median (mm)																																					27
		Range (mm)									8-60																												3-180
		≤ 0.5cm																																															16
		>0.5-1cm																																															59
		T1a, T1b (0-10mm)																																					54	10.2662
		T1c (>10-20mm)																																					204	38.7833									108
		T1(≤ 2cm)					4	10.5263																									14	18.9189	3	8.57143									34	27.2	278	55.9356
		<2cm
		≤ 2.5cm																																			97	54.8023
		<3cm
		2-5cm																																	24	68.5714
		T1/T2 (no detail)																									26	76.4706
		T2 (>20-50mm)																																					226	42.9658									159
		2.1-5cm																																											63	50.4
		> 2cm					32	84.2105																									60	81.0811													219	44.0644
		>2.5																																			80	45.1977
		≥3cm
		T3 (>5cm)																																	5	14.2857									14	11.2			39
		T3/T4 (no detail)																									6	17.6471
		T3 (>50mm)/T4																																					42	7.98479
		T4 (all size, with skin or chest wall invasion)																																											14	11.2
		Others
		Missing	102	100	155	100	2	5.26316	82	100			35	100	28	100	147	100	33	100	114	100	185	100	107	100	2	5.88235	48	100	52	100			3	8.57143					124	100	237	100					29
	Nodal involvement	N0 (no precision)											2	5.71429
		N1 (no precision)											2	5.71429
		N2 (no precision)											5	14.2857
		N3 (no precision)											2	5.71429
		0 positive node	34	33.3333			12	31.5789	24	29.2683																							18	24.3243					315	59.8859
		1-3 positive nodes	19	18.6275			11	28.9474	19	23.1707																							22	29.7297					114	21.673
		≤3 positive nodes									42	51.8519																					29	39.1892
		>3 positive nodes	24	23.5294			14	36.8421			16	19.7531
		>4 positive nodes							20	24.3902
		4-9 positive nodes																																					68	12.9278
		>9 nodes																																					29	5.51331
		Positive	43	42.1569	57	36.7742	25	65.7895	39	47.561			9	25.7143			59	40.1361							28	26.1682	12	35.2941	16	33.3333			51	68.9189	19	54.2857	77	43.5028	211	40.1141					70	56	184	37.0221	222
		Negative	34	33.3333	41	26.4516	12	31.5789	24	29.2683			2	5.71429			49	33.3333							79	73.8318	18	52.9412	25	52.0833			18	24.3243	16	45.7143	100	56.4972	315	59.8859					55	44	302	60.7646	188
		Missing	25	24.5098	57	36.7742	1	2.63158	19	23.1707	23	28.3951	24	68.5714	28	100	39	26.5306	33	100	114	100	185	100			4	11.7647	7	14.5833	52	100	5	6.75676							124	100	237	100			11	2.21328
	Metastasis (at time of sample collection)	M0	84	82.3529	155	100	38	100	56	68.2927	81	100							27	81.8182					107	100	30	88.2353					74	100			161	90.9605	526	100	117	94.3548			116	92.8	497	100
		M1	7	6.86275					26	31.7073			11	31.4286					6	18.1818							2	5.88235									6	3.38983			4	3.22581			9	7.2
		Missing	11	10.7843									24	68.5714			147	100			114	100	185	100			2	5.88235	48	100	52	100			35	100	10	5.64972			3	2.41935	237	100					410
	Grade	I	8	7.84314	30	19.3548					23	28.3951			7	25	12	8.16327							13	12.1495			5	10.4167	6	11.5385	2	2.7027			60	33.8983	66	12.5475	24	19.3548							69
		II	32	31.3725	88	56.7742	19	50			28	34.5679			13	46.4286	56	38.0952							63	58.8785			11	22.9167	17	32.6923	39	52.7027			65	36.7232	270	51.3308	42	33.871							212
		I-II (low grade)	40	39.2157	118	76.129	19	50			51	62.963			20	71.4286	68	46.2585							76	71.028			16	33.3333	23	44.2308	41	55.4054			125	70.6215	336	63.8783	66	53.2258					352	70.8249	281
		III (high grade)	45	44.1176	37	23.871	11	28.9474			12	14.8148			8	28.5714	42	28.5714							23	21.4953			19	39.5833	29	55.7692	31	41.8919			52	29.3785	190	36.1217	58	46.7742					133	26.7606	108
		Missing	17	16.6667			8	21.0526	82	100	18	22.2222	35	100			37	25.1701	33	100	114	100	185	100	8	7.47664	34	100	13	27.0833			2	2.7027	35	100							237	100	125	100	12	2.41449	21
	Histological type	Infiltrating ductal carcinoma	52	50.9804	126	81.2903	34	89.4737			41	50.6173			28	100	101	68.7075							91	85.0467			29	60.4167	50	96.1538	66	89.1892					458	87.0722	94	75.8065					423	85.1107
		Infiltrating lobular carcinoma	5	4.90196			2	5.26316			2	2.46914					17	11.5646							12	11.215			4	8.33333	2	3.84615	7	9.45946					35	6.65399	14	11.2903
		Lobular/ductal																											1	2.08333
		Lobular/tubular																											1	2.08333
		Mucinous/mucoid	3	2.94118							1	1.23457													3	2.80374									1	2.85714
		Anaplasic	5	4.90196
		Tubular/Papillary/Cribriform	4	3.92157																					1	0.934579
		Adenocarcinoma					1	2.63158
		Medullary carcinoma					1	2.63158																											2	5.71429
		Papillotubular carcinoma											9	25.7143																					14	40
		Solid-tubular carcinoma											3	8.57143																					4	11.4286
		Scirrhous carcinoma																																	14	40
		Ductal carcinoma in situ									17	20.9877																															45	18.9873
		Papillary carcinoma
		Other	22	21.5686	29	18.7097					20	24.6914	23	65.7143															6	12.5			1	1.35135					31	5.89354	16	12.9032	192	81.0127			74	14.8893
		Missing	11	10.7843					82	100							29	19.7279	33	100	114	100	185	100			34	100	7	14.5833							177	100							125	100			410
	Molecular subtype	ER+	54	52.9412	64	41.2903			53	64.6341	15	18.5185			10	35.7143	57	38.7755	22	66.6667					75	70.0935			28	58.3333	32	61.5385	48	64.8649	23	65.7143	89	50.2825	350	66.5399					61	48.8	341	68.6117	222
		ER+ missing			55	35.4839											61	41.4966	7	21.2121											3	5.76923							11	2.09125							22	4.42656	9
		PR+	49	48.0392	55	35.4839			47	57.3171	18	22.2222			10	35.7143	37	25.1701	11	33.3333					63	58.8785			23	47.9167	18	34.6154	29	39.1892					312	59.3156									211
		PR+ missing			69	44.5161											61	41.4966	12	36.3636											9	17.3077			35	100	177	100	35	6.65399					125	100			23
		HER2+																																													265	53.3199	43
		HER2+ missing	102	100	155	100			82	100					28	100	147	100	33	100					107	100			48	100	52	100	74	100	35	100	177	100	526	100					125	100	55	11.0664	17
		Luminal A
		Luminal B
		Her2-enriched
		TNBC (IHC)
		Missing					38	100			55	67.9012	35	100	8	28.5714					114	100	185	100			34	100	10	20.8333											124	100	237	100
	Tumor calcifications	Yes	47	46.0784			11	28.9474	30	36.5854	27	33.3333											110	59.4595
		No	44	43.1373			19	50	29	35.3659	53	65.4321											75	40.5405
		Missing	11	10.7843	155	100	8	21.0526	23	28.0488	1	1.23457	35	100	28	100	147	100	33	100	114	100			107	100	34	100	48	100	52	100	74	100	35	100	177	100	526	100	124	100	237	100	125	100	497	100	410
	PTHrP/PTHLH measurement		1 = yes		1 = yes		1 = yes		1 = yes		1 = yes		1 = yes		1 = yes		1 = yes		1 = yes		1 = yes		1 = yes		1 = yes		1 = yes		1 = yes		1 = yes		1 = yes		1 = yes		1 = yes		1 = yes		1 = yes		1 = yes		1 = yes		1 = yes		1 = yes
PTHrP/PTHLH measurement	Tissue	Tumor	1		1		1		1		1		1		1		1		1		1		1		1		1		1		1		1		1		1		1		1		1		1		1		1
		Blood (plasma)
		Others																									1
		Missing
	Sample collection	Surgery/biopsy	1		1		1		1		1				1		1								1		1		1		1		1		1		1		1						1		1
		Surgery/autopsy											1
		Pre-operatively
		Others
		Not reported																	1		1		1																		1		1						1
	Tissue fixation	Formalin-fixed and paraffin embedded	1		1				1		1		1		1										1				1		1						1								1		1		1
		Snap frozen					1										1				1						1						1								1
		Others																					1				1
		Not reported																																	1				1				1
		Not applicable																	1
	Measurement method	Immunohistochemistry	1		1				1		1		1		1				1				1		1				1		1						1		1				1		1		1
		Immunofluorescence-based immunohistochemistry																																															1
		Immunoradiometric assay (IRMA)															1				1
		radioimmunoassay (RIA)
		Immunofluorometric assay (IFMA)
		RT-PCR					1																				1						1
		Coamplification PCR																																	1
		Multiplex RT-PCR
		RT-qPCR																																							1
		Microarray
		Single cell RNA sequencing
		Missing
	Targeted portion of PTHrP/PTHLH	PTHrP(1-14)																																					1				1
		PTHrP(1-34)	1						1				1		1				1						1				1
		PTHrP(1-40)
		PTHrP(1-86)															1				1
		PTHrP(1-130)									1
		PTHrP(34-67)																					1
		PTHrP(36-67)			1
		PTHrP(38-67)
		PTHrP(41-177)																																															1
		PTHrP(60-72)
		PTHrP(63-77)
		PTHrP(109-141)																													1
		PTHLH P1 transcripts (exon 1)																															1
		PTHLH P2 transcripts (exons 1-3)																															1
		PTHLH P3 transcripts (exons 2-3)																															1
		PTHLH (exons 3-4)																									1								1
		PTHLH 139 (exon 4)					1																										1
		PTHLH 173 (exons 4-5) 1																															1
		PTHLH 173 (exons 4-5) 2																															1
		PTHLH 141 (exons 4-7)					1																										1
		Not reported					1																														1				1				1		1
	Quantification method	Qualitative (Yes/no)			1						1						1		1				1		1		1						1						1						1		1
		Semiquantitative (scoring system)	1						1		1		1		1				1						1				1		1						1						1
		Quantitative (continuous)					1										1				1												1		1						1								1
		Others
	Positive control (reported)	Yes	1		1				1		1		1												1				1		1		1						1								1
		No					1								1		1		1		1		1				1								1		1				1		1		1				1
	Negative control (reported)	Yes	1		1		1		1		1		1		1										1		1		1		1		1				1		1						1		1
		No															1		1		1		1												1						1		1						1
	Reproducibility assessment (reported)	Yes	1		1		1		1								1		1						1				1				1						1						1		1
		No									1		1		1						1		1				1				1				1		1				1		1						1
[truncated: 29 more columns]

## Sheet: Summary prognostic factors
			PTHrP/PTHLH measurement in tumor tissue
			Southby et al. 1990		Bundred et al. 1992		Bouizar et al. 1993		Kissin et al. 1993		Liapis et al. 1993		Kitazawa et al. 1994		Kohno et al. 1994		Edwards et al. 1995		Henderson et al. 1995		Bundred et al. 1996				Downey et al. 1997		Wulf et al. 1997		Bucht et al. 1998		Iezzoni et al. 1998		Bouizar et al. 1999		Sugimoto et al. 1999		Yoshida et al. 2000		Henderson et al. 2006		Zia et al. 2007		Fleming et al. 2009		Takagaki et al. 2012		Xu et al. 2015		Tran et al. 2018
			N	%	N	%	N	%	N	%	N	%	N	%	N	%	N	%	N	%	N	%	N	%	N	%	N	%	N	%	N	%	N	%	N	%	N	%	N	%	N	%	N	%	N	%	N	%	N
	Clinico-pathological characteristics	N	102	1.13548	155	1.72548	38	0.423021	82	0.912835	81	0.901703	35	0.389625	28	0.3117	147	1.63642	33	0.367361	114	1.26906	185	2.05945	107	1.19114	34	0.378493	48	0.534343	52	0.578871	74	0.823778	35	0.389625	177	1.97039	526	5.8555	124	1.38039	237	2.63832	125	1.39152	497	5.53267	410
		≤50	30	29.4118	65	41.9355	13	34.2105	14	17.0732	33	40.7407																					19	25.6757			80	45.1977
		>50	61	59.8039	90	58.0645	25	65.7895	68	82.9268	48	59.2593																					55	74.3243			97	54.8023									230	46.2777
		Missing/Other classification	11	10.7843	0	0							35	100	28	100	147	100	33	100	114	100	185	100	107	100			48	100	52	100									124	100	237	100			267	53.7223	410
	Menopausal status	Pre-menopausal			43	27.7419	14	36.8421									41	27.8912							9	8.41121							11	14.8649	17	48.5714			97	18.4411					35	28			108
		Postmenopausal			112	72.2581	24	63.1579									106	72.1088							98	91.5888							63	85.1351	18	51.4286			429	81.5589					90	72			302
		Missing	102	100					82	100	81	100	35	100	28	100			33	100	114	100	185	100			34	100	48	100	52	100					177	100			124	100	237	100			497	100
Tumor characteristics	Stage	1	19	18.6275			4	10.5263	8	9.7561	58	71.6049							7	21.2121							10	29.4118									109	61.5819	183	34.7909	70	56.4516					195	39.2354
		2	46	45.098			21	55.2632	40	48.7805	20	24.6914							15	45.4545							15	44.1176									29	16.3842	232	44.1065	40	32.2581					210	42.2535
		3	19	18.6275			13	34.2105	8	9.7561	3	3.7037							5	15.1515							5	14.7059									23	12.9944	111	21.1027	7	5.64516					92	18.5111
		4	7	6.86275					26	31.7073			11	31.4286					6	18.1818							2	5.88235									6	3.38983			4	3.22581
		Missing	11	10.7843	155	100							24	68.5714	28	100	147	100			114	100	185	100	107	100	2	5.88235	48	100	52	100	74	100	35	100	10	5.64972			3	2.41935	237	100	125	100			410
	Tumor size	T1 (≤ 2cm)					4	10.5263																									14	18.9189	3	8.57143			258	49.0494					34	27.2	278	55.9356	183
		T2 (>20-50mm)																																	24	68.5714			226	42.9658					63	50.4			159
		T3 (>5cm)																																	5	14.2857									14	11.2			39
		T4 (all size, with skin or chest wall invasion)																																											14	11.2
		Missing/Other classifications	102	100	155	100	34	89.4737	82	100	81	100	35	100	28	100	147	100	33	100	114	100	185	100	107	100	34	100	48	100	52	100	60	81.0811	3	8.57143	177	100	42	7.98479	124	100	237	100			219	44.0644	29
	Lymph node	Positive	43	42.1569	57	36.7742	25	65.7895	39	47.561			9	25.7143			59	40.1361							28	26.1682	12	35.2941	16	33.3333			51	68.9189	19	54.2857	77	43.5028	211	40.1141					70	56	184	37.0221	222
		Negative	34	33.3333	41	26.4516	12	31.5789	24	29.2683			2	5.71429			49	33.3333							79	73.8318	18	52.9412	25	52.0833			18	24.3243	16	45.7143	100	56.4972	315	59.8859					55	44	302	60.7646	188
		Missing/Other classification	25	24.5098	57	36.7742	1	2.63158	19	23.1707	81	100	24	68.5714	28	100	39	26.5306	33	100	114	100	185	100			4	11.7647	7	14.5833	52	100	5	6.75676							124	100	237	100			11	2.21328
	Metastasis (at time of sample collection)	M0	84	82.3529	155	100	38	100	56	68.2927	81	100							27	81.8182					107	100	30	88.2353					74	100			161	90.9605	526	100	117	94.3548			116	92.8	497	100
		M1	7	6.86275					26	31.7073			11	31.4286					6	18.1818							2	5.88235									6	3.38983			4	3.22581			9	7.2
		Missing	11	10.7843									24	68.5714			147	100			114	100	185	100			2	5.88235	48	100	52	100			35	100	10	5.64972			3	2.41935	237	100					410
	Grade	I-II (low grade)	40	39.2157	118	76.129	19	50			51	62.963			20	71.4286	68	46.2585							76	71.028			16	33.3333	23	44.2308	41	55.4054			125	70.6215	336	63.8783	66	53.2258					352	70.8249	281
		III (high grade)	45	44.1176	37	23.871	11	28.9474			12	14.8148			8	28.5714	42	28.5714							23	21.4953			19	39.5833	29	55.7692	31	41.8919			52	29.3785	190	36.1217	58	46.7742					133	26.7606	108
		Missing	17	16.6667			8	21.0526	82	100	18	22.2222	35	100			37	25.1701	33	100	114	100	185	100	8	7.47664	34	100	13	27.0833			2	2.7027	35	100							237	100	125	100	12	2.41449	21
	Histological type	Infiltrating ductal carcinoma	52	50.9804	126	81.2903	34	89.4737			41	50.6173			28	100	101	68.7075							91	85.0467			29	60.4167	50	96.1538	66	89.1892					458	87.0722	94	75.8065					423	85.1107
		Infiltrating lobular carcinoma	5	4.90196			2	5.26316			2	2.46914					17	11.5646							12	11.215			4	8.33333	2	3.84615	7	9.45946					35	6.65399	14	11.2903
		Missing/Other subtypes	45	44.1176	29	18.7097	2	5.26316	82	100	38	46.9136	35	100			29	19.7279	33	100	114	100	185	100	4	3.73832	34	100	15	31.25			1	1.35135	35	100	177	100	31	5.89354	16	12.9032	237	100	125	100	74	14.8893	410
	Molecular subtype	ER+	54	52.9412	64	41.2903			53	64.6341	15	18.5185			10	35.7143	57	38.7755	22	66.6667					75	70.0935			28	58.3333	32	61.5385	48	64.8649	23	65.7143	89	50.2825	350	66.5399					61	48.8	341	68.6117	222
		ER+ missing			55	35.4839													7	21.2121											3	5.76923							11	2.09125							22	4.42656	9
		PR+	49	48.0392	55	35.4839			47	57.3171	18	22.2222			10	35.7143	37	25.1701	11	33.3333					63	58.8785			23	47.9167	18	34.6154	29	39.1892					312	59.3156									211
		PR+ missing			69	44.5161													12	36.3636											9	17.3077							35	6.65399									23
		HER2+																																													265	53.3199	43
		HER2+ missing																	33	100																											55	11.0664	17
		Luminal A
		Luminal B
		HER2-enriched
		TNBC (IHC)
		Missing					38	100			55	67.9012	35	100	8	28.5714	61	41.4966			114	100	185	100			34	100	10	20.8333											124	100	237	100
	PTHrP/PTHLH measurement		1 = yes		1 = yes		1 = yes		1 = yes		1 = yes		1 = yes		1 = yes		1 = yes		1 = yes		1 = yes		1 = yes		1 = yes		1 = yes		1 = yes		1 = yes		1 = yes		1 = yes		1 = yes		1 = yes		1 = yes		1 = yes		1 = yes		1 = yes		1 = yes
	Sample collection	Surgery/biopsy	1		1		1		1		1				1		1		1						1		1		1		1		1		1		1		1						1		1
		Others											1
		Not reported																			1		1																		1		1						1
	Tissue fixation	Formalin-fixed and paraffin embedded	1		1				1		1		1		1										1				1		1						1								1		1		1
		Snap frozen					1										1				1						1						1								1
		Others																					1				1
		Not reported/not applicable																	1																1				1				1
	Measurement method	Immunohistochemistry	1		1				1		1		1		1				1				1		1				1		1						1		1				1		1		1		1
		Immunoradiometric assay (IRMA)															1				1
		radioimmunoassay (RIA)
		Immunofluorometric assay (IFMA)
		PCR					1																				1						1		1						1
		Microarray
		Single cell RNA sequencing
	Targeted portion of PTHrP/PTHLH	PTHrP(1-14)																																					1				1
		PTHrP(1-34)	1						1				1		1				1						1				1
		PTHrP(1-40)
		PTHrP(1-86)															1				1
		PTHrP(1-130)									1
		PTHrP(34-67)																					1
		PTHrP(36-67)			1
		PTHrP(38-67)
		PTHrP(41-177)																																															1
		PTHrP(60-72)
		PTHrP(63-77)
		PTHrP(109-141)																													1
		PTHLH P1 transcripts (exon 1)																															1
		PTHLH P2 transcripts (exons 1-3)																															1
		PTHLH P3 transcripts (exons 2-3)																															1
		PTHLH (exons 3-4)																									1								1
		PTHLH 139 (exon 4)					1																										1
		PTHLH 173 (exons 4-5)																															1
		PTHLH 141 (exons 4-7)					1																										1
		Not reported					1																														1				1				1		1
	Quantification method	Qualitative (Yes/no)			1						1						1		1				1		1		1						1						1						1		1
		Semiquantitative (scoring system)	1						1		1		1		1				1						1				1		1						1						1
		Quantitative (continuous)					1										1				1												1		1						1								1
		Others
	Positive control (reported)	Yes	1		1				1		1		1												1		1		1		1		1						1								1
		No					1								1		1		1		1		1				1								1		1				1		1		1				1
	Negative control (reported)	Yes	1		1		1		1		1		1		1										1		1		1		1		1				1		1						1		1
		No															1		1		1		1												1						1		1						1
	Reproducibility assessment (reported)	Yes	1		1		1		1								1		1						1				1				1						1						1		1
		No									1		1		1						1		1				1				1				1		1				1		1						1
[truncated: 29 more columns]

## Sheet: Age
			PTHrP/PTHLH measurement in tumor tissue																										PTHrP/PTHLH measurement in blood (plasma)
			Southby et al. 1990		Bundred et al. 1992		Bouizar et al. 1993		Kohno et al. 1994		Edwards et al. 1995		Henderson et al. 1995		Bundred et al. 1996		Downey et al. 1997		Yoshida et al. 2000		Henderson et al. 2006		Xu et al. 2015		Assaker et al. 2020		Total (tumor)		Skondra et al. 2014
			N	%	N	%	N	%	N	%	N	%	N	%		%	N	%	N	%	N	%	N	%	N	%	N	%	N	%
	Clinico-pathological characteristics	N	102	4.55764	155	6.92583	38	1.69794	28	1.25112	147	6.56836	33	1.47453	114	5.09383	107	4.78105	177	7.90885	526	23.5031	497	22.2073	314	14.0304	2238	100	54	100
Patient characteristics	Age	Mean					58				61						58.6		53.6										53
		Median											49								60		56.7		52
		Range					38-79				35-90		28-74				30-79		27-87		27-93		26-95		27-90				30-76
		<50	30	29.4118																							30	1.34048
		≤50			65	41.9355	13	34.2105											80	45.1977					151	48.0892	309	13.807
		>50																	97	54.8023					163	51.9108	260	11.6175
		>51	61	59.8039			25	65.7895																			86	3.84272
		≥51			90	58.0645																					90	4.02145
		≤55																					267	53.7223			267	11.9303
		>55																					230	46.2777			230	10.277
		<57																									0	0	22	40.7407
		≥57																									0	0	30	55.5556
		Missing	11	10.7843	0	0			28	100					114	100											153	6.83646	2	3.7037
		Other																									0	0
	Menopausal status	Pre-menopausal			43	27.7419	14	36.8421			41	27.8912					9	8.41121			97	18.4411					204	9.11528
		Postmenopausal			112	72.2581	24	63.1579			106	72.1088					98	91.5888			429	81.5589					769	34.361
		Missing	102	100					28	100			33	100	114	100			177	100			497	100	314	100	1265	56.5237	54	100
Tumor characteristics	Stage	1	19	18.6275			4	10.5263					7	21.2121					109	61.5819	183	34.7909	195	39.2354			517	23.101	3	5.55556
		2	46	45.098			21	55.2632					15	45.4545					29	16.3842	232	44.1065	210	42.2535			553	24.7096	28	51.8519
		2a																			161	30.6084					161	7.19392
		2b																			71	13.4981					71	3.17248
		3	19	18.6275			13	34.2105					5	15.1515					23	12.9944	111	21.1027	92	18.5111			263	11.7516	6	11.1111
		3a																			77	14.6388					77	3.44057
		3b-c																			34	6.46388					34	1.51921
		4	7	6.86275									6	18.1818					6	3.38983							19	0.848972	16	29.6296
		Missing	11	10.7843	155	100			28	100	147	100			114	100	107	100	10	5.64972					314	100	886	39.5889	1	1.85185
	Tumor size	Mean (mm)
		Median (mm)																			27
		Range (mm)																			3-180
		≤ 0.5cm																									0	0
		>0.5-1cm																									0	0
		T1a, T1b (0-10mm)																			54	10.2662					54	2.41287
		T1c (>10-20mm)																			204	38.7833					204	9.11528
		≤ 2cm					4	10.5263															278	55.9356			282	12.6005
		<2cm																							174	55.414	174	7.7748	10	18.5185
		≤ 2.5cm																	97	54.8023							97	4.33423
		<3cm																									0	0	20	37.037
		2-5cm																							126	40.1274	126	5.63003
		T1/T2 (no detail)																									0	0
		T2 (>20-50mm)																			226	42.9658					226	10.0983	29	53.7037
		2.1-5cm																									0	0
		> 2cm					32	84.2105															219	44.0644			251	11.2154
		>2.5																	80	45.1977							80	3.57462
		≥3cm																									0	0	20	37.037
		>5cm																							14	4.4586	14	0.625559	1	1.85185
		T3/T4 (no detail)																									0	0
		T3 (>50mm)/T4																			42	7.98479					42	1.87668
		T4 (all size, with skin or chest wall invasion)																									0	0
		Others																									0	0
		Missing	102	100	155	100	2	5.26316	28	100	147	100	33	100	114	100	107	100									688	30.7417	14	25.9259
	Nodal involvement	N0 (no precision)																							216	68.7898	216	9.65147	17	31.4815
		N1 (no precision)																							39	12.4204	39	1.74263	16	29.6296
		N2 (no precision)																							59	18.7898	59	2.63628	7	12.963
		N3 (no precision)																									0	0	2	3.7037
		0 positive node	34	33.3333			12	31.5789													315	59.8859					361	16.1305
		1-3 positive nodes	19	18.6275			11	28.9474													114	21.673					144	6.43432
		≤3 positive nodes																									0	0
		>3 positive nodes	24	23.5294			14	36.8421																			38	1.69794
		>4 positive nodes																									0	0
		4-9 positive nodes																			68	12.9278					68	3.03843
		>9 nodes																			29	5.51331					29	1.2958
		Positive	43	42.1569	57	36.7742	25	65.7895			59	40.1361					28	26.1682	77	43.5028	211	40.1141	184	37.0221	98	31.2102	782	34.9419	25	46.2963
		Negative	34	33.3333	41	26.4516	12	31.5789			49	33.3333					79	73.8318	100	56.4972	315	59.8859	302	60.7646	216	68.7898	1148	51.2958	17	31.4815
		Missing	25	24.5098	57	36.7742	1	2.63158	28	100	39	26.5306	33	100	114	100							11	2.21328			308	13.7623	12	22.2222
	Metastasis (at time of sample collection)	M0	84	82.3529	155	100	38	100					27	81.8182			107	100	161	90.9605	526	100	497	100	314	100	1909	85.2994	38	70.3704
		M1	7	6.86275									6	18.1818					6	3.38983							19	0.848972	16	29.6296
		Missing	11	10.7843							147	100			114	100			10	5.64972							282	12.6005
	Grade	I	8	7.84314	30	19.3548			7	25	12	8.16327					13	12.1495	60	33.8983	66	12.5475			6	1.91083	202	9.02592
		II	32	31.3725	88	56.7742	19	50	13	46.4286	56	38.0952					63	58.8785	65	36.7232	270	51.3308			41	13.0573	647	28.9097
		I-II (low grade)	40	39.2157	118	76.129	19	50	20	71.4286	68	46.2585					76	71.028	125	70.6215	336	63.8783	352	70.8249	47	14.9682	1201	53.664	12	22.2222
		III (high grade)	45	44.1176	37	23.871	11	28.9474	8	28.5714	42	28.5714					23	21.4953	52	29.3785	190	36.1217	133	26.7606	265	84.3949	806	36.0143	35	64.8148
		Missing	17	16.6667			8	21.0526			37	25.1701	33	100	114	100	8	7.47664					12	2.41449	2	0.636943	231	10.3217	7	12.963
	Histological type	Infiltrating ductal carcinoma	52	50.9804	126	81.2903	34	89.4737	28	100	101	68.7075					91	85.0467			458	87.0722	423	85.1107			1313	58.6685	40	74.0741
		Infiltrating lobular carcinoma	5	4.90196			2	5.26316			17	11.5646					12	11.215			35	6.65399					71	3.17248	8	14.8148
		Lobular/ductal																									0	0
		Lobular/tubular																									0	0
		Mucinous/mucoid	3	2.94118													3	2.80374									6	0.268097
		Anaplasic	5	4.90196																							5	0.223414
		Tubular/Papillary/Cribriform	4	3.92157													1	0.934579									5	0.223414
		Adenocarcinoma					1	2.63158																			1	0.0446828
		Medullary carcinoma					1	2.63158																			1	0.0446828
		Papillotubular carcinoma																									0	0
		Solid-tubular carcinoma																									0	0
		Scirrhous carcinoma																									0	0
		Ductal carcinoma in situ																									0	0
		Other	22	21.5686	29	18.7097															31	5.89354	74	14.8893			156	6.97051	4	7.40741
		Missing	11	10.7843							29	19.7279	33	100	114	100			177	100					314	100	678	30.2949	2	3.7037
	Molecular subtype	ER+	54	52.9412	64	41.2903			10	35.7143	57	38.7755	22	66.6667			75	70.0935	89	50.2825	350	66.5399	341	68.6117			1062	47.4531	32	59.2593
		ER+ missing			55	35.4839							7	21.2121							11	2.09125	22	4.42656			95	4.24486	2
		PR+	49	48.0392	55	35.4839			10	35.7143	37	25.1701	11	33.3333			63	58.8785			312	59.3156					537	23.9946	19	35.1852
		PR+ missing			69	44.5161							12	36.3636							35	6.65399					116	5.1832	2	3.7037
		HER2+																					265	53.3199			265	11.8409	22	40.7407
		HER2+ missing											33	100									55	11.0664			88	3.93208	2	3.7037
		TNBC (IHC)																							314	100	314	14.0304
		Missing					38	100	8	28.5714	61	41.4966			114	100											221	9.87489
	Tumor calcifications	Yes	47	46.0784			11	28.9474																			58	2.5916
		No	44	43.1373			19	50																			63	2.81501
		Missing	11	10.7843	155	100	8	21.0526	28	100	147	100	33	100	114	100	107	100	177	100	526	100	497	100	314	100	2117	94.5934	54	100
																											Number of cohorts	%	Number of cohorts	%
	PTHrP/PTHLH measurement		1 = yes		1 = yes		1 = yes		1 = yes		1 = yes		1 = yes		1 = yes		1 = yes		1 = yes		1 = yes		1 = yes		1 = yes		12	100	1	100
PTHrP/PTHLH measurement	Tissue	Tumor	1		1		1		1		1		1		1		1		1		1		1		1		12	100
		Blood (plasma)																											1	100
		Others																									0	0
		Missing																									0	0
	Sample collection	Surgery/biopsy	1		1		1		1		1						1		1		1		1		1		10	83.3333
		Surgery/autopsy																									0	0
		Pre-operatively																									0	0
		Others																									0	0
		Not reported											1		1												2	16.6667	1	100
	Tissue fixation	Formalin-fixed and paraffin embedded	1		1				1								1		1				1		1		7	58.3333
		Snap frozen					1				1				1												3	25
		Others																									0	0
		Not reported																			1						1	8.33333
		Not applicable											1														1	8.33333	1	100
	Measurement method	Immunohistochemistry	1		1				1				1				1		1		1		1		1		9	75
		Immunofluorescence-based immunohistochemistry																									0	0
		Immunoradiometric assay (IRMA)									1				1												2	16.6667
		radioimmunoassay (RIA)																									0	0
		Immunofluorometric assay (IFMA)																									0	0
		RT-PCR					1																				1	8.33333
		Coamplification PCR																									0	0
		Multiplex RT-PCR																									0	0	1	100
		RT-qPCR																									0	0
		Microarray																									0	0
		Single cell RNA sequencing																									0	0
		Missing																									0	0
	Targeted portion of PTHrP/PTHLH	PTHrP(1-14)																			1						1	8.33333
		PTHrP(1-34)	1						1				1				1										4	33.3333
		PTHrP(1-40)																									0	0
		PTHrP(1-86)									1				1												2	16.6667
		PTHrP(1-130)																									0	0
		PTHrP(34-67)																									0	0
		PTHrP(36-67)			1																						1	8.33333
		PTHrP(38-67)																									0	0
		PTHrP(41-177)																							1		1	8.33333
		PTHrP(60-72)																									0	0
		PTHrP(63-77)																									0	0
		PTHrP(109-141)																									0	0
		PTHLH P1 transcripts (exon 1)																									0	0
		PTHLH P2 transcripts (exons 1-3)																									0	0
		PTHLH P3 transcripts (exons 2-3)																									0	0
		PTHLH (exons 3-4)																									0	0
		PTHLH 139 (exon 4)					1																				1	8.33333
		PTHLH 173 (exons 4-5) 1																									0	0
		PTHLH 173 (exons 4-5) 2																									0	0
		PTHLH 141 (exons 4-7)					1																				1	8.33333
		Not reported																	1				1				2	16.6667	1	100
	Quantification method	Qualitative (Yes/no)			1						1		1				1				1		1		1		7	58.3333	1	100
		Semiquantitative (scoring system)	1						1				1				1		1								5	41.6667
		Quantitative (continuous)					1				1				1												3	25
		Others																									0	0
	Positive control (reported)	Yes	1		1												1				1		1		1		6	50	1	100
		No					1		1		1		1		1				1								6	50
	Negative control (reported)	Yes	1		1		1		1								1		1		1		1		1		9	75	1	100
		No									1		1		1												3	25
	Reproducibility assessment (reported)	Yes	1		1		1				1		1				1				1		1		1		9	75
		No							1						1				1								3	25	1	100
Study results	Age categorization	Continuous (years)					1				1				1		1				1						5	41.6667
		<50 versus >51	1																								1	8.33333
		≤50 versus >50																	1						1		2	16.6667
		≤50 versus ≥51			1																						1	8.33333
		≤55 versus >55																					1				1	8.33333
		≤57 versus >58																									0	0	1	100
		Not reported							1				1														2	16.6667
	Statistical model	Chi-squared test or Fisher's exact test	1		1														1				1		1		5	41.6667	1	100
		Student's t test or Mann-Whitney U test															1				1						2	16.6667
		Spearman rank or Pearson's correlation					1				1				1												3	25
							-0.379				-0.22				NR
		Not reported							1				1	Not detailed for this outcome													2	16.6667
	Crude association	Association between age and higher PTHrP expression																									0	0
		Association between age and lower PTHrP expression					1				1				1												3	25
		No association between age and PTHrP expression	1		1				1				1				1		1		1		1		1		9	75	1	100
Conclusions	- 13 studies have interrogated the association between breast cancer patients'age and PTHrP/PTHLH expression
	- 12 studies have reported PTHrP/PTHLH measurement in tumor tissue and 1 study has reported PTHrP/PTHLH measurement in blood
	- A total of 2238 tumor samples, and 54 blood samples have been interrogated for PTHrP/PTHLH expression
	- 3/3 (100%) studies having reported correlation analyses between PTHrP/PTHLH expression in breast cancer tissue and patients'age as a continuous variables have shown significant negative correlation between the 2 variables (r range -0.220 to -0.379). All studies have used a quantitative (continuous) approach for PTHrP/PTHLH measurement and have used immunoradiometric assay (PTHrP(1-34); n=2) or …
	- 9/9 (100%) studies having reported no association between PTHrP/PTHLH expression and age have performed immunohistochemistry. In addition, quantitation methods were either semiquantitative (5/9) and/or qualitative (7/9).

## Sheet: Menopausal status
			PTHrP/PTHLH measurement in tumor tissue
			Bundred et al. 1992		Bouizar et al. 1993		Edwards et al. 1995		Henderson et al. 1995		Bundred et al. 1996		Bouizar et al. 1999		Sugimoto et al. 1999		Henderson et al. 2006		Takagaki et al. 2012		Shalaby et al. 2025		Total (tumor)
			N	%	N	%	N	%	N	%	N	%	N	%	N	%	N	%	N	%	N	%	N	%
	Clinico-pathological characteristics	N	155	11.3139	38	2.77372	147	10.7299	33	2.40876	114	8.32117	74	5.40146	35	2.55474	526	38.3942	125	9.12409	123	8.9781	1370	100
Patient characteristics	Age	Mean			58		61						58						57.4		55.05
		Median							49								60				55
		Range			38-79		35-90		28-74				38-79		32-70		27-93		31-88		30-82
		<50																			39	31.7073	39	2.84672
		≤50	65	41.9355	13	34.2105							19	25.6757									97	7.08029
		≥50																			84	68.2927	84	6.13139
		>50											55	74.3243									55	4.0146
		>51			25	65.7895																	25	1.82482
		≥51	90	58.0645																			90	6.56934
		≤55																					0	0
		>55																					0	0
		<57																					0	0
		≥57																					0	0
		Missing									114	100											114	8.32117
		Other																					0	0
	Menopausal status	Pre-menopausal	43	27.7419	14	36.8421	41	27.8912					11	14.8649	17	48.5714	97	18.4411	35	28	55	44.7154	313	22.8467
		Postmenopausal	112	72.2581	24	63.1579	106	72.1088					63	85.1351	18	51.4286	429	81.5589	90	72	68	55.2846	910	66.4234
		Missing							33	100	114	100											147	10.7299
Tumor characteristics	Stage	1			4	10.5263			7	21.2121							183	34.7909					194	14.1606
		2			21	55.2632			15	45.4545							232	44.1065					268	19.562
		2a															161	30.6084					161	11.7518
		2b															71	13.4981					71	5.18248
		3			13	34.2105			5	15.1515							111	21.1027					129	9.41606
		3a															77	14.6388					77	5.62044
		3b-c															34	6.46388					34	2.48175
		4							6	18.1818													6	0.437956
		Early																			56	45.5285	56	4.08759
		Advanced																			67	54.4715	67	4.89051
		Missing	155	100			147	100			114	100	74	100	35	100			125	100			650	47.4453
	Tumor size	Mean (mm)
		Median (mm)															27
		Range (mm)															3-180
		≤ 0.5cm																					0	0
		>0.5-1cm																					0	0
		T1a, T1b (0-10mm)															54	10.2662					54	3.94161
		T1c (>10-20mm)															204	38.7833					204	14.8905
		T1 (≤ 2cm)			4	10.5263							14	18.9189	3	8.57143			34	27.2	37	30.0813	92	6.71533
		<2cm																					0	0
		≤ 2.5cm																					0	0
		<3cm																					0	0
		2-5cm													24	68.5714							24	1.75182
		T1/T2 (no detail)																					0	0
		T2 (>20-50mm)															226	42.9658			56	45.5285	282	20.5839
		2.1-5cm																	63	50.4			63	4.59854
		> 2cm			32	84.2105							60	81.0811									92	6.71533
		>2.5																					0	0
		≥3cm																					0	0
		T3 (>5cm)													5	14.2857			14	11.2	24	19.5122	43	3.13869
		T3/T4 (no detail)																					0	0
		T3 (>50mm)/T4															42	7.98479					42	3.06569
		T4 (all size, with skin or chest wall invasion)																	14	11.2	6	4.87805	20	1.45985
		Others																					0	0
		Missing	155	100	2	5.26316	147	100	33	100	114	100			3	8.57143							454	33.1387
	Nodal involvement	N0 (no precision)																			27	21.9512	27	1.9708
		N1 (no precision)																			21	17.0732	21	1.53285
		N2 (no precision)																			34	27.6423	34	2.48175
		N3 (no precision)																			33	26.8293	33	2.40876
		0 positive node			12	31.5789							18	24.3243			315	59.8859					345	25.1825
		1-3 positive nodes			11	28.9474							22	29.7297			114	21.673					147	10.7299
		≤3 positive nodes											29	39.1892									29	2.11679
		>3 positive nodes			14	36.8421																	14	1.0219
		>4 positive nodes																					0	0
		4-9 positive nodes															68	12.9278					68	4.9635
		>9 nodes															29	5.51331					29	2.11679
		Positive	57	36.7742	25	31.5789	59	40.1361					51	68.9189	19	54.2857	211	40.1141	70	56	96	78.0488	588	42.9197
		Negative	41	26.4516	12	31.5789	49	33.3333					18	24.3243	16	45.7143	315	59.8859	55	44	27	21.9512	533	38.9051
		Missing	57	36.7742	1	2.63158	39	26.5306	33	100	114	100	5	6.75676									249	18.1752
	Metastasis (at time of sample collection)	M0	155	100	38	100			27	81.8182			74	100			526	100	116	92.8	110	89.4309	1046	76.3504
		M1							6	18.1818									9	7.2	13	10.5691	28	2.0438
		Missing					147	100			114	100			35	100							296	21.6058
	Grade	I	30	19.3548			12	8.16327					2	2.7027			66	12.5475			2	1.62602	112	8.17518
		II	88	56.7742	19	50	56	38.0952					39	52.7027			270	51.3308			103	83.7398	575	41.9708
		I-II (low grade)	118	76.129	19	50	68	46.2585					41	55.4054			336	63.8783					582	42.4818
		III (high grade)	37	23.871	11	28.9474	42	28.5714					31	41.8919			190	36.1217			18	14.6341	329	24.0146
		Missing			8	21.0526	37	25.1701	33	100	114	100	2	2.7027	35	100			125	100			354	25.8394
	Histological type	Infiltrating ductal carcinoma	126	81.2903	34	89.4737	101	68.7075					66	89.1892			458	87.0722					785	57.2993
		Infiltrating lobular carcinoma			2	5.26316	17	11.5646					7	9.45946			35	6.65399					61	4.45255
		Lobular/ductal																					0	0
		Lobular/tubular																					0	0
		Mucinous/mucoid													1	2.85714							1	0.0729927
		Anaplasic																					0	0
		Tubular/Papillary/Cribriform																					0	0
		Adenocarcinoma			1	2.63158																	1	0.0729927
		Medullary carcinoma			1	2.63158									2	5.71429							3	0.218978
		Papillotubular carcinoma													14	40							14	1.0219
		Solid-tubular carcinoma													4	11.4286							4	0.291971
		Scirrhous carcinoma													14	40							14	1.0219
		Ductal carcinoma in situ																					0	0
		Other	29	18.7097									1	1.35135			31	5.89354					61	4.45255
		Missing					29	19.7279	33	100	114	100							125	100	123	100	424	30.9489
	Molecular subtype	ER+	64	41.2903			57	38.7755	22	66.6667			48	64.8649	23	65.7143	350	66.5399	61	48.8	97	78.8618	722	52.7007
		ER+ missing	55	35.4839					7	21.2121							11	2.09125					73	5.32847
		PR+	55	35.4839			37	25.1701	11	33.3333			29	39.1892			312	59.3156			86	69.9187	530	38.6861
		PR+ missing	69	44.5161					12	36.3636							35	6.65399					116	8.46715
		HER2+																			48	39.0244	48	3.50365
		HER2+ missing							33	100													33	2.40876
		Luminal A																			50	40.6504	50	3.64964
		Luminal B																			47	38.2114	47	3.43066
		HER2-enriched																			16	13.0081	16	1.16788
		TNBC (IHC)																			10	8.13008	10	0.729927
		Missing			38	100	61	41.4966			114	100											213	15.5474
	Tumor calcifications	Yes			11	28.9474																	11	0.80292
		No			19	50																	19	1.38686
		Missing	155	100	8	21.0526	147	100	33	100	114	100	74	100	35	100	526	100	125	100	123	100	1340	97.8102
																							Number of cohorts	%
	PTHrP/PTHLH measurement		1 = yes		1 = yes		1 = yes		1 = yes		1 = yes		1 = yes		1 = yes		1 = yes		1 = yes		1 = yes		10	100
PTHrP/PTHLH measurement	Tissue	Tumor	1		1		1		1		1		1		1		1		1		1		10	100
		Blood (plasma)
		Others																					0	0
		Missing																					0	0
	Sample collection	Surgery/biopsy	1		1		1						1		1		1		1		1		8	80
		Surgery/autopsy																					0	0
		Pre-operatively																					0	0
		Others																					0	0
		Not reported							1		1												2	20
	Tissue fixation	Formalin-fixed and paraffin embedded	1																1		1		3	30
		Snap frozen			1		1				1		1										4	40
		Others																					0	0
		Not reported													1		1						2	20
		Not applicable							1														1	10
	Measurement method	Immunohistochemistry	1						1								1		1		1		5	50
		Immunofluorescence-based immunohistochemistry																					0	0
		Immunoradiometric assay (IRMA)					1				1												2	20
		radioimmunoassay (RIA)																					0	0
		Immunofluorometric assay (IFMA)																					0	0
		RT-PCR			1								1										2	20
		Coamplification PCR													1								1	10
		Multiplex RT-PCR																					0	0
		RT-qPCR																					0	0
		Microarray																					0	0
		Single cell RNA sequencing																					0	0
		Missing																					0	0
	Targeted portion of PTHrP/PTHLH	PTHrP(1-14)															1						1	10
		PTHrP(1-34)							1														1	10
		PTHrP(1-40)																					0	0
		PTHrP(1-86)					1				1												2	20
		PTHrP(1-130)																					0	0
		PTHrP(34-67)																					0	0
		PTHrP(36-67)	1																				1	10
		PTHrP(38-67)																					0	0
		PTHrP(41-177)																					0	0
		PTHrP(60-72)																					0	0
		PTHrP(63-77)																					0	0
		PTHrP(109-141)																					0	0
		PTHLH P1 transcripts (exon 1)											1										1	10
		PTHLH P2 transcripts (exons 1-3)											1										1	10
		PTHLH P3 transcripts (exons 2-3)											1										1	10
		PTHLH (exons 3-4)													1								1	10
		PTHLH 139 (exon 4)			1								1										2	20
		PTHLH 173 (exons 4-5) 1											1										1	10
		PTHLH 173 (exons 4-5) 2											1										1	10
		PTHLH 141 (exons 4-7)			1								1										2	20
		Not reported																	1		1		2	20
	Quantification method	Qualitative (Yes/no)	1				1		1				1				1		1				6	60
		Semiquantitative (scoring system)							1												1		2	20
		Quantitative (continuous)			1		1				1		1		1								5	50
		Others																					0	0
	Positive control (reported)	Yes	1										1				1				1		4	40
		No			1		1		1		1				1				1				6	60
	Negative control (reported)	Yes	1		1								1				1		1				5	50
		No					1		1		1				1						1		5	50
	Reproducibility assessment (reported)	Yes	1		1		1		1				1				1		1				7	70
		No									1				1						1		3	30
Study results	Menopausal status categorisation	Pre- versus postmenopausal	1		1		1				1		1		1		1		1		1		9	90
		Not reported							1														1	10
	Statistical model	Chi-squared test or Fisher's exact test	1				1										1						3	30
		Super-analysis of variance followed by Fisher's protected least significance test											1										1	10
		Contingence analysis											1										1	10
		Student's t test or Mann-Whitney U test			1		1								1				1		1		5	50
		Not reported							1	Not detailed for this outcome	1												2	20
	Crude association (all patients)	Association between premenopausal status and PTHrP/PTHLH expression					1				1		1	PTHrP(141)	1				1				5	50
		Association between postmenopausal status and PTHrP/PTHLH expression															1				1		2	20
		No association between menopausal status and PTHrP/PTHLH expression	1		1				1				1	PTHrP(139) PTHrP(173)									4	40
	Crude association (ER+ tumors only)	Association between premenopausal status and PTHrP/PTHLH expression													1								1	10
		Association between postmenopausal status and PTHrP/PTHLH expression																					0	0
		No association between menopausal status and PTHrP/PTHLH expression																					0	0
	Crude association (ER- tumors only)	Association between premenopausal status and PTHrP/PTHLH expression																					0	0
		Association between postmenopausal status and PTHrP/PTHLH expression																					0	0
		No association between menopausal status and PTHrP/PTHLH expression													1								1	10
Conclusions	- 10 studies have interrogated the association between menopausal status and PTHrP/PTHLH expression in breast cancer tissue. A total of 1370 patients have been included in these studies.
	-4/10 studies have reported an absence of association between the patients' menopausal status and PTHrP/PTHLH expression in breast cancer tissue.
	- 2/4 study reporting no association has measured PTHrP by immunohistochemistry, while the two others (from the same group), have measured PTHLH by RT-PCR on snap frozen tissues.
	- Among the 2 studies having reported an absence of association, and having used RT-PCR, 1 has reported an absence of association between both PTHLH 139 and PTHLH 141, and menopausal status, while the second has reported a significant association between PTHLH 141 and premenopausal status. This second study has also reported an absence of association between both PTHLH 139 and PTHLH 173, and meno…
	- 5/10 studies have reported an association between PTHrP/PTHLH expression and premenopausal status.
	- Among these 5 studies, 4 have used quantitative approaches to measure PTHrP/PTHLH expression, 2/5 have used immunoradiometric assay, 2/5 have used PCR and 1/5 immunohistochemistry. 3/5 have performed PTHrP/PTHLH measurement on snap frozen tissue, 1/5 on FFPE tissue and the last one did not reported the fixation method. Finally, 2/5 studies have measured PTHrP(1-86) expression, 1/5 has measured …
	- 2 studies have reported an association between PTHrP, measured by immunohistochemistry on FFPE tissues, and postmenopausal status. These studies represent 47% of the total number of patients included in the 10 studies having interrogated the association between PTHrP expression in breast cancer tissue and menopausal status in women.

## Sheet: ER status
			PTHrP/PTHLH measurement in tumor tissue																																												PTHrP/PTHLH measurement in blood (plasma)
			Southby et al. 1990		Bundred et al. 1992		Bouizar et al. 1993		Liapis et al. 1993		Kohno et al. 1994		Edwards et al. 1995		Henderson et al. 1995		Downey et al. 1997		Bucht et al. 1998		Iezzoni et al. 1998		Bouizar et al. 1999		Sugimoto et al. 1999		Yoshida et al. 2000		Henderson et al. 2006		Takagaki et al. 2012		Xu et al. 2015		Tran et al. 2018								Shalaby et al. 2025		Total (tumor)		Bucht et al. 1998		Skondra et al. 2014
			N	%	N	%	N	%	N	%	N	%	N	%	N	%	N	%	N	%	N	%	N	%	N	%	N	%	N	%	N	%	N	%	N	%	N	%	N	%	N	%	N	%	N	%	N	%	N
	Clinico-pathological characteristics	N	102	1.30218	155	1.97881	38	0.485127	81	1.03409	28	0.357462	147	1.87668	33	0.421295	107	1.36602	48	0.612792	52	0.663858	74	0.944721	35	0.446828	177	2.25967	526	6.71518	125	1.59581	497	6.34495	410	5.23427	387	4.94064	737	9.40891	3951	50.4404	123	1.57028	7833	100	48	47.0588	54
Patient characteristics	Age	Mean					58						61				58.6				59		58				53.6				57.4				58.1		59.3						55.05						53
		Median													49						58								60				56.7										55
		Range					38-79						35-90		28-74		30-79		29-79		28-96		38-79		32-70		27-87		27-93		31-88		26-95		30-88		29-90						30-82				29-79		30-76
		<50	30	29.4118					33	40.7407																																	39	31.7073	102	1.30218
		≤50			65	41.9355	13	34.2105															19	25.6757			80	45.1977																	177	2.25967
		≥51																																									84	68.2927	84
		>50							48	59.2593													55	74.3243			97	54.8023																	200	2.5533
		>51	61	59.8039			25	65.7895																																					86	1.09792
		≥51			90	58.0645																																							90	1.14899
		≤55																															267	53.7223											267	3.40866
		>55																															230	46.2777											230	2.9363
		<57																																											0	0			22
		≥57																																											0	0			30
		Missing	11	10.7843	0	0					28	100																																	39	0.497894			2
		Other																	58 ± 8																				737	100	3951	100			4688	59.8494	58 ± 8
	Menopausal status	Pre-menopausal			43	27.7419	14	36.8421					41	27.8912			9	8.41121					11	14.8649	17	48.5714			97	18.4411	35	28			108	26.3415	101	26.0982					55	44.7154	531	6.77901
		Postmenopausal			112	72.2581	24	63.1579					106	72.1088			98	91.5888					63	85.1351	18	51.4286			429	81.5589	90	72			302	73.6585	286	73.9018					68	55.2846	1596	20.3753
		Missing	102	100					81	100	28	100			33	100			48	100	52	100					177	100					497	100					737	100	3951	100			5706	72.8457	48	100	54
Tumor characteristics	Stage	1	19	18.6275			4	10.5263	58	71.6049					7	21.2121											109	61.5819	183	34.7909			195	39.2354											575	7.34074			3
		2	46	45.098			21	55.2632	20	24.6914					15	45.4545											29	16.3842	232	44.1065			210	42.2535											573	7.3152			28
		2a																											161	30.6084															161	2.05541
		2b																											71	13.4981															71	0.906422
		3	19	18.6275			13	34.2105	3	3.7037					5	15.1515											23	12.9944	111	21.1027			92	18.5111											266	3.39589			6
		3a																											77	14.6388															77	0.983021
		3b-c																											34	6.46388															34	0.434061
		4	7	6.86275											6	18.1818											6	3.38983																	19	0.242564			16
		Early																																									56	45.5285	56	0.714924
		Advanced																																									67	54.4715	67	0.855356
		Missing	11	10.7843	155	100					28	100	147	100			107	100	48	100	52	100	74	100	35	100	10	5.64972			125	100			410	100	387	100	737	100	3951	100			6277	80.1353	48	100	1
	Tumor size	Mean (mm)							210
		Median (mm)																											27
		Range (mm)							8-60																				3-180
		≤ 0.5cm																																	16	3.90244	12	3.10078							28	0.357462
		>0.5-1cm																																	59	14.3902	43	11.1111							102	1.30218
		T1a, T1b (0-10mm)																											54	10.2662															54	0.689391
		T1c (>10-20mm)																											204	38.7833					108	26.3415	99	25.5814							411	5.24703
		≤ 2cm					4	10.5263															14	18.9189	3	8.57143					34	27.2	278	55.9356									37	30.0813	370	4.72361
		T1 (<2cm)																																											0	0			10
		≤ 2.5cm																									97	54.8023																	97	1.23835
		<3cm																																											0	0			20
		2-5cm																							24	68.5714																			24	0.306396
		T1/T2 (no detail)																																											0	0
		T2 (>20-50mm)																											226	42.9658					159	38.7805	75	19.3798					56	45.5285	516	6.58751			29
		2.1-5cm																													63	50.4													63	0.80429
		> 2cm					32	84.2105															60	81.0811									219	44.0644											311	3.97038
		>2.5																									80	45.1977																	80	1.02132
		≥3cm																																											0	0			20
		T3 (>5cm)																							5	14.2857					14	11.2			39	9.5122	19	4.90956					24	19.5122	101	1.28942			1
		T3/T4 (no detail)																																											0	0
		T3 (>50mm)/T4																											42	7.98479															42	0.536193
		T4 (all size, with skin or chest wall invasion)																													14	11.2											6	4.87805	20	0.25533
		Others																																											0	0
		Missing	102	100	155	100	2	5.26316			28	100	147	100	33	100	107	100	48	100	52	100			3	8.57143									29	7.07317	139	35.9173	737	100	3951	100			5533	70.637	48	100	14
	Nodal involvement	N0 (no precision)																																									27	21.9512	27	0.344696			17
		N1 (no precision)																																									21	17.0732	21	0.268097			16
		N2 (no precision)																																									34	27.6423	34	0.434061			7
		N3 (no precision)																																									33	26.8293	33	0.421295			2
		0 positive node	34	33.3333			12	31.5789															18	24.3243					315	59.8859															379	4.8385
		1-3 positive nodes	19	18.6275			11	28.9474															22	29.7297					114	21.673															166	2.11924
		≤3 positive nodes							42	51.8519													29	39.1892																					71	0.906422
		>3 positive nodes	24	23.5294			14	36.8421	16	19.7531																																			54	0.689391
		>4 positive nodes																																											0	0
		4-9 positive nodes																											68	12.9278															68	0.868122
		>9 nodes																											29	5.51331															29	0.370229
		Positive	43	42.1569	57	36.7742	25	31.5789					59	40.1361			28	26.1682	16	33.3333			51	68.9189	19	54.2857	77	43.5028	211	40.1141	70	56	184	37.0221	222	54.1463	115	29.7158					96	78.0488	1273	16.2518	16	33.3333	25
		Negative	34	33.3333	41	26.4516	12	31.5789					49	33.3333			79	73.8318	25	52.0833			18	24.3243	16	45.7143	100	56.4972	315	59.8859	55	44	302	60.7646	188	45.8537	153	39.5349					27	21.9512	1414	18.0518	25	52.0833	17
		Missing	25	24.5098	57	36.7742	1	2.63158	23	28.3951	28	100	39	26.5306	33	100			7	14.5833	52	100	5	6.75676									11	2.21328			119	30.7494	737	100	3951	100			5088	64.956	7	14.5833	12
	Metastasis (at time of sample collection)	M0	84	82.3529	155	100	38	100	81	100					27	81.8182	107	100					74	100			161	90.9605	526	100	116	92.8	497	100									110	89.4309	1976	25.2266			38
		M1	7	6.86275											6	18.1818											6	3.38983			9	7.2											13	10.5691	41	0.523427			16
		Missing	11	10.7843									147	100					48	100	52	100			35	100	10	5.64972							410	100	387	100	737	100	3951	100			5788	73.8925	48	100
	Grade	I	8	7.84314	30	19.3548			23	28.3951	7	25	12	8.16327			13	12.1495	5	10.4167	6	11.5385	2	2.7027			60	33.8983	66	12.5475					69	16.8293	71	18.3463					2	1.62602	374	4.77467	5	10.4167
		II	32	31.3725	88	56.7742	19	50	28	34.5679	13	46.4286	56	38.0952			63	58.8785	11	22.9167	17	32.6923	39	52.7027			65	36.7232	270	51.3308					212	42.6559	245	63.3075					103	83.7398	1261	16.0986	11	22.9167
		I-II (low grade)	40	39.2157	118	76.129	19	50	51	62.963	20	71.4286	68	46.2585			76	71.028	16	33.3333	23	44.2308	41	55.4054			125	70.6215	336	63.8783			352	70.8249	281	56.5392	316	81.6537							1882	24.0266	16	33.3333	12
		III (high grade)	45	44.1176	37	23.871	11	28.9474	12	14.8148	8	28.5714	42	28.5714			23	21.4953	19	39.5833	29	55.7692	31	41.8919			52	29.3785	190	36.1217			133	26.7606	108	21.7304	63	16.2791					18	14.6341	821	10.4813	19	39.5833	35
		Missing	17	16.6667			8	21.0526	18	22.2222			37	25.1701	33	100	8	7.47664	13	27.0833			2	2.7027	35	100					125	100	12	2.41449	21	5.12195	8	2.06718	737	100	3951	100			5025	64.1517	13	27.0833	7
	Histological type	Infiltrating ductal carcinoma	52	50.9804	126	81.2903	34	89.4737	41	50.6173	28	100	101	68.7075			91	85.0467	29	60.4167	50	96.1538	66	89.1892					458	87.0722			423	85.1107											1499	19.137	29	60.4167	40
		Infiltrating lobular carcinoma	5	4.90196			2	5.26316	2	2.46914			17	11.5646			12	11.215	4	8.33333	2	3.84615	7	9.45946					35	6.65399															86	1.09792	4	8.33333	8
		Lobular/ductal																	1	2.08333																									1	0.0127665	1	2.08333
		Lobular/tubular																	1	2.08333																									1	0.0127665	1	2.08333
		Mucinous/mucoid	3	2.94118					1	1.23457							3	2.80374							1	2.85714																			8	0.102132
		Anaplasic	5	4.90196																																									5	0.0638325
		Tubular/Papillary/Cribriform	4	3.92157													1	0.934579																											5	0.0638325
		Adenocarcinoma					1	2.63158																																					1	0.0127665
		Medullary carcinoma					1	2.63158																	2	5.71429																			3	0.0382995
		Papillotubular carcinoma																							14	40																			14	0.178731
		Solid-tubular carcinoma																							4	11.4286																			4	0.051066
		Scirrhous carcinoma																							14	40																			14	0.178731
		Ductal carcinoma in situ							17	20.9877																																			17	0.217031
		Other	22	21.5686	29	18.7097			20	24.6914									6	12.5			1	1.35135					31	5.89354			74	14.8893											183	2.33627	6	12.5	4
		Missing	11	10.7843									29	19.7279	33	100			7	14.5833							177	100			125	100			410	100	387	94.3902	737	100	3951	100	123	100	5990	76.4713	7	14.5833	2
	Molecular subtype	ER+	54	52.9412	64	41.2903			15	18.5185	10	35.7143	57	38.7755	22	66.6667	75	70.0935	28	58.3333	32	61.5385	48	64.8649	23	65.7143	89	50.2825	350	66.5399	61	48.8	341	68.6117	222	54.1463	222	57.3643					97	78.8618	1810	23.1074	28	58.3333	32
		ER+ missing			55	35.4839									7	21.2121					3	5.76923							11	2.09125			22	4.42656	9	1.81087	99	24.1463							206	2.6299			2
		PR+	49	48.0392	55	35.4839			18	22.2222	10	35.7143	37	25.1701	11	33.3333	63	58.8785	23	47.9167	18	34.6154	29	39.1892					312	59.3156					211	42.4547	171	41.7073					86	69.9187	1093	13.9538	23	47.9167	19
		PR+ missing			69	44.5161									12	36.3636					9	17.3077							35	6.65399					23	4.62777	101	24.6341							249	3.17886			2
		HER2+																															265	53.3199	43	8.65191	25	6.09756					48	39.0244	381	4.86404			22
		HER2+ missing													33	100																	55	11.0664	17	3.42052	140	34.1463							245	3.12779			2
		Luminal A																																									50	40.6504	50	0.638325
		Luminal B																																									47	38.2114	47	0.600026
		HER2-enriched																																									16	13.0081	16	0.204264
		TNBC (IHC)																																									10	8.13008	10	0.127665
		Missing					38	100	55	67.9012	8	28.5714	61	41.4966					10	20.8333																			737	100	3951	100			4860	62.0452	10	20.8333
	Tumor calcifications	Yes	47	46.0784			11	28.9474	27	33.3333																																			85	1.08515
		No	44	43.1373			19	50	53	65.4321																																			116	1.48091
		Missing	11	10.7843	155	100	8	21.0526	1	1.23457	28	100	147	100	33	100	107	100	48	100	52	100	74	100	35	100	177	100	526	100	125	100	497	100	410	100	387	94.3902	737	100	3951	100	123	100	7632	97.4339	48	100	54
																																													Number of cohorts	%
	PTHrP/PTHLH measurement		1 = yes		1 = yes		1 = yes		1 = yes		1 = yes		1 = yes		1 = yes		1 = yes		1 = yes		1 = yes		1 = yes		1 = yes		1 = yes		1 = yes		1 = yes		1 = yes		1 = yes		1 = yes		1 = yes		1 = yes		1 = yes		21	100	1 = yes		1 = yes
PTHrP/PTHLH measurement	Tissue	Tumor	1		1		1		1		1		1		1		1		1		1		1		1		1		1		1		1		1		1		1		1		1		21	100
		Blood (plasma)																																													1		1
		Others																																											0	0
		Missing																																											0	0
	Sample collection	Surgery/biopsy	1		1		1		1		1		1				1		1		1		1		1		1		1		1		1										1		16	76.1905
		Surgery/autopsy																																											0	0
		Pre-operatively																																											0	0
		Others																																											0	0
		Not reported													1																				1		1		1		1				5	23.8095	1		1
	Tissue fixation	Formalin-fixed and paraffin embedded	1		1				1		1						1		1		1						1				1		1		1		1						1		13	61.9048
		Snap frozen					1						1										1																						3	14.2857
		Others																																											0	0
		Not reported																							1				1																2	9.52381
		Not applicable													1																								1		1				3	14.2857	1		1
	Measurement method	Immunohistochemistry	1		1				1		1				1		1		1		1						1		1		1		1										1		13	61.9048
		Immunofluorescence-based immunohistochemistry																																	1		1								2	9.52381
		Immunoradiometric assay (IRMA)											1																																1	4.7619	1
		radioimmunoassay (RIA)																																											0	0	1
		Immunofluorometric assay (IFMA)																																											0	0	1
		RT-PCR					1																1																						2	9.52381
		Coamplification PCR																							1																				1	4.7619
		Multiplex RT-PCR																																											0	0			1
		RT-qPCR																																											0	0
		Microarray																																					1		1				2	9.52381
		Single cell RNA sequencing																																											0	0
		Missing																																											0	0
	Targeted portion of PTHrP/PTHLH	PTHrP(1-14)																											1																1	4.7619
		PTHrP(1-34)	1								1				1		1		1																										5	23.8095	1
		PTHrP(1-40)																																											0	0	1
		PTHrP(1-86)											1																																1	4.7619
		PTHrP(1-130)							1																																				1	4.7619
		PTHrP(34-67)																																											0	0
		PTHrP(36-67)			1																																								1	4.7619
		PTHrP(38-67)																																											0	0	1
		PTHrP(41-177)																																	1		1								2	9.52381
		PTHrP(60-72)																																											0	0	1
		PTHrP(63-77)																																											0	0	1
		PTHrP(109-141)																			1																								1	4.7619
		PTHLH P1 transcripts (exon 1)																					1																						1	4.7619
		PTHLH P2 transcripts (exons 1-3)																					1																						1	4.7619
		PTHLH P3 transcripts (exons 2-3)																					1																						1	4.7619
		PTHLH (exons 3-4)																							1																				1	4.7619
		PTHLH 139 (exon 4)					1																1																						2	9.52381
		PTHLH 173 (exons 4-5) 1																					1																						1	4.7619
		PTHLH 173 (exons 4-5) 2																					1																						1	4.7619
		PTHLH 141 (exons 4-7)					1																1																						2	9.52381
		Not reported					1																				1				1		1						1		1		1		7	33.3333			1
	Quantification method	Qualitative (Yes/no)			1				1				1		1		1						1						1		1		1												9	42.8571			1
		Semiquantitative (scoring system)	1						1		1				1		1		1		1						1																1		9	42.8571
		Quantitative (continuous)					1						1										1		1										1		1		1		1		1		9	42.8571	1
		Others																																											0	0
	Positive control (reported)	Yes	1		1				1								1		1		1		1						1				1										1		10	47.619	1		1
		No					1				1		1		1										1		1				1				1		1		1		1				11	52.381
	Negative control (reported)	Yes	1		1		1		1		1						1		1		1		1				1		1		1		1												13	61.9048	1		1
		No											1		1										1										1		1		1		1		1		8	38.0952
	Reproducibility assessment (reported)	Yes	1		1		1						1		1		1		1				1						1		1		1												11	52.381	1
		No							1		1										1				1		1								1		1		1		1		1		10	47.619			1
Study results	ER status categorization	Positive (≥10fmol/mg protein) versus negative (<5fmol/mg protein)	1																																										1	4.7619
		Positive (≥5fmol/mg protein) versus negative (<5fmol/mg protein)			1										1																														2	9.52381
		<10fmol/mg protein, ≤10fmol/mg					1																																						1	4.7619
		Positive versus negative (according to standard medical practice)							1																										1		1		1		1				5	23.8095
		Positive (≥10fmol/mg protein) versus negative (<10fmol/mg protein)									1																																		1	4.7619
		Positive (>10fmol/mg protein) versus negative (≤10fmol/mg protein)											1										1																						2	9.52381
		Positive versus negative (no detail about the cutoff)															1				1						1				1		1										1		6	28.5714			1
		Positive (>0.1fmol/µg DNA) versus negative (≤0.1fmol/µg DNA)																	1																										1	4.7619	1
		Positive (>4.9fmol/mg protein) versus negative (≤4.9fmol/mg protein)																							1																				1	4.7619
		Positive (≥10% positive tumor cells) versus negative (<10% positive tumor cells)																											1																1	4.7619
	Statistical model	Chi-squared test or Fisher's exact test	1		1				1		1		1				1										1		1				1												9	42.8571			1
		Student's t test or Mann-Whitney U test																							1						1												1		3	14.2857
		Wilcoxon rank-sum test																			1																								1	4.7619
		Super-analysis of variance followed by Fisher's protected least significant difference test or Scheffe's S-test																					1																						1	4.7619
		Contingence analysis																					1																						1	4.7619
		Kruskal Wallis test																																											0	0
		Correlation																																											0	0
		Not reported					1								1	Not detailed for this outcome			1																1		1		1		1				7	33.3333	1
	Crude association (all patients)	Association between ER+ tumors and PTHrP/PTHLH expression									1																		1						1		1		1		1		1		7	33.3333
		Association between ER- tumors and PTHrP/PTHLH expression																					1	P2-initiated PTHrP																					1	4.7619
		No association between ER and PTHrP/PTHLH expression	1		1		1		1						1		1		1		1		1	PTHrP(139) PTHrP(141) PTHrP(173)	1		1				1		1												13	61.9048	1		1
		Not reported											1																																1	4.7619
	Crude association (premenopausal women only)	Association between ER+ tumors and PTHrP/PTHLH expression																											1																1	4.7619
		Association between ER- tumors and PTHrP/PTHLH expression																																											0	0
		No association between ER and PTHrP/PTHLH expression											1																				1												2	9.52381
	Crude association (postmenopausal women only)	Association between ER+ tumors and PTHrP/PTHLH expression																											1																1	4.7619
		Association between ER- tumors and PTHrP/PTHLH expression																																											0	0
		No association between ER and PTHrP/PTHLH expression											1																				1												2	9.52381
Conclusions	- A total of 19 studies have interrogated the association between PTHrP/PTHLH and breast cancer ER status. Among these studies, 18/19 have measured PTHrP/PTHLH in tumors, while 2/19 studies have measured PTHrP/PTHLH in blood.
	- In the 18 studies having measured PTHrP/PTHLH in tumors, a total of 21 cohorts have been used, representing 7833 patients.
	- The methods used for ER status assessement, as well as the tresholds used in order to segragate ER-positive from ER-negative tumors were highly heterogenous.
	- 14/18 studies, representing 1671 patients having assessed PTHrP/PTHLH in tumors, have reported an absence of association between the two variables. 10/14 studies have measured PTHrP/PTHLH expression by IHC. 10/14 studies have used qualitative or semiquantitative approaches only to assess PTHrP/PTHLH expression,
	-4/18 studies, representing 6162 patients have reported a positive association between PTHrP/PTHLH expression and ER-positive status.
	-2/2 studies, representing 102 patients, having assessed PTHrP/PTHLH expression in blood, have reported an absence of association between PTHrP/PTHLH and ER-status.
[truncated: 3 more columns]

## Sheet: PR status
			PTHrP/PTHLH measurement in tumor tissue																												PTHrP/PTHLH measurement in blood (plasma)
			Southby et al. 1990		Bundred et al. 1992		Bouizar et al. 1993		Liapis et al. 1993		Kohno et al. 1994		Edwards et al. 1995		Henderson et al. 1995		Downey et al. 1997		Bucht et al. 1998		Iezzoni et al. 1998		Bouizar et al. 1999		Henderson et al. 2006		Shalaby et al. 2025		Total (tumor)		Bucht et al. 1998		Skondra et al. 2014		Total (blood)
			N	%	N	%	N	%	N	%	N	%	N	%	N	%	N	%	N	%	N	%	N	%	N	%	N	%	N	%	N	%	N	%	N	%
	Clinico-pathological characteristics	N	102	6.73712	155	10.2378	38	2.50991	81	5.35007	28	1.84941	147	9.70938	33	2.17966	107	7.06737	48	3.17041	52	3.43461	74	4.88771	526	34.7424	123	8.12417	1514	100	48	47.0588	54	52.9412	102	100
Patient characteristics	Age	Mean					58						61				58.6				59		58				55.05						53
		Median													49						58				60		55
		Range					38-79						35-90		28-74		30-79		29-79		28-96		38-79		27-93		30-82				29-79		30-76
		<50	30	29.4118					33	40.7407																	39	31.7073	102	6.73712					0	0
		≤50			65	41.9355	13	34.2105															19	25.6757					97	6.40687					0	0
		≥50																									84	68.2927	84						0	0
		>50							48	59.2593													55	74.3243					103	6.80317					0	0
		>51	61	59.8039			25	65.7895																					86	5.68032					0	0
		≥51			90	58.0645																							90	5.94452					0	0
		≤55																											0	0					0	0
		>55																											0	0					0	0
		<57																											0	0			22	40.7407	22	21.5686
		≥57																											0	0			30	55.5556	30	29.4118
		Missing	11	10.7843	0	0					28	100																	39	2.57596			2	3.7037	2	1.96078
		Other																	58 ± 8										0	0	58 ± 8				0	0
	Menopausal status	Pre-menopausal			43	27.7419	14	36.8421					41	27.8912			9	8.41121					11	14.8649	97	18.4411	55	44.7154	270	17.8336					0	0
		Postmenopausal			112	72.2581	24	63.1579					106	72.1088			98	91.5888					63	85.1351	429	81.5589	68	55.2846	900	59.4452					0	0
		Missing	102	100					81	100	28	100			33	100			48	100	52	100							344	22.7213	48	100	54	100	102	100
Tumor characteristics	Stage	1	19	18.6275			4	10.5263	58	71.6049					7	21.2121									183	34.7909			271	17.8996			3	5.55556	3	2.94118
		2	46	45.098			21	55.2632	20	24.6914					15	45.4545									232	44.1065			334	22.0608			28	51.8519	28	27.451
		2a																							161	30.6084			161	10.6341					0	0
		2b																							71	13.4981			71	4.68956					0	0
		3	19	18.6275			13	34.2105	3	3.7037					5	15.1515									111	21.1027			151	9.97358			6	11.1111	6	5.88235
		3a																							77	14.6388			77	5.08587					0	0
		3b-c																							34	6.46388			34	2.24571					0	0
		4	7	6.86275											6	18.1818													13	0.858653			16	29.6296	16	15.6863
		Early																									56	45.5285	56						0	0
		Advanced																									67	54.4715	67						0	0
		Missing	11	10.7843	155	100					28	100	147	100			107	100	48	100	52	100	74	100					622	41.0832	48	100	1	1.85185	49	48.0392
	Tumor size	Mean (mm)							210
		Median (mm)																							27
		Range (mm)							8-60																3-180
		≤ 0.5cm																											0	0					0	0
		>0.5-1cm																											0	0					0	0
		T1a, T1b (0-10mm)																							54	10.2662			54	3.56671					0	0
		T1c (>10-20mm)																							204	38.7833			204	13.4742					0	0
		T1 (≤2cm)					4	10.5263															14	18.9189			37	30.0813	55	3.63276					0	0
		<2cm																											0	0			10	18.5185	10	9.80392
		≤ 2.5cm																											0	0					0	0
		<3cm																											0	0			20	37.037	20	19.6078
		2-5cm																											0	0					0	0
		T1/T2 (no detail)																											0	0					0	0
		T2 (>20-50mm)																							226	42.9658	56	45.5285	282	18.6262			29	53.7037	29	28.4314
		2.1-5cm																											0	0					0	0
		> 2cm					32	84.2105															60	81.0811					92	6.07662					0	0
		>2.5																											0	0					0	0
		≥3cm																											0	0			20	37.037	20	19.6078
		T3 (>5cm)																									24	19.5122	24	1.5852			1	1.85185	1	0.980392
		T3/T4 (no detail)																											0	0					0	0
		T3 (>50mm)/T4																							42	7.98479			42	2.77411					0	0
		T4 (all size, with skin or chest wall invasion)																									6	4.87805	6	0.396301					0	0
		Others																											0	0					0	0
		Missing	102	100	155	100	2	5.26316			28	100	147	100	33	100	107	100	48	100	52	100							674	44.5178	48	100	14	25.9259	62	60.7843
	Nodal involvement	N0 (no precision)																									27	21.9512	27	1.78336			17	31.4815	17	16.6667
		N1 (no precision)																									21	17.0732	21	1.38705			16	29.6296	16	15.6863
		N2 (no precision)																									34	27.6423	34	2.24571			7	12.963	7	6.86275
		N3 (no precision)																									33	26.8293	33	2.17966			2	3.7037	2	1.96078
		0 positive node	34	33.3333			12	31.5789															18	24.3243	315	59.8859			379	25.033					0	0
		1-3 positive nodes	19	18.6275			11	28.9474															22	29.7297	114	21.673			166	10.9643					0	0
		≤3 positive nodes							42	51.8519													29	39.1892					71	4.68956					0	0
		>3 positive nodes	24	23.5294			14	36.8421	16	19.7531																			54	3.56671					0	0
		>4 positive nodes																											0	0					0	0
		4-9 positive nodes																							68	12.9278			68	4.49141					0	0
		>9 nodes																							29	5.51331			29	1.91546					0	0
		Positive	43	42.1569	57	36.7742	25	31.5789					59	40.1361			28	26.1682	16	33.3333			51	68.9189	211	40.1141	96	78.0488	586	38.7054	16	33.3333	25	46.2963	41	40.1961
		Negative	34	33.3333	41	26.4516	12	31.5789					49	33.3333			79	73.8318	25	52.0833			18	24.3243	315	59.8859	27	21.9512	600	39.6301	25	52.0833	17	31.4815	42	41.1765
		Missing	25	24.5098	57	36.7742	1	2.63158	23	28.3951	28	100	39	26.5306	33	100			7	14.5833	52	100	5	6.75676					270	17.8336	7	14.5833	12	22.2222	19	18.6275
	Metastasis (at time of sample collection)	M0	84	82.3529	155	100	38	100	81	100					27	81.8182	107	100					74	100	526	100	110	89.4309	1202	79.3923			38	70.3704	38	37.2549
		M1	7	6.86275											6	18.1818											13	10.5691	26	1.71731			16	29.6296	16	15.6863
		Missing	11	10.7843									147	100					48	100	52	100							258	17.041	48	100			48	47.0588
	Grade	I	8	7.84314	30	19.3548			23	28.3951	7	25	12	8.16327			13	12.1495	5	10.4167	6	11.5385	2	2.7027	66	12.5475	2	1.62602	174	11.4927	5	10.4167			5	4.90196
		II	32	31.3725	88	56.7742	19	50	28	34.5679	13	46.4286	56	38.0952			63	58.8785	11	22.9167	17	32.6923	39	52.7027	270	51.3308	103	83.7398	739	48.8111	11	22.9167			11	10.7843
		I-II (low grade)	40	39.2157	118	76.129	19	50	51	62.963	20	71.4286	68	46.2585			76	71.028	16	33.3333	23	44.2308	41	55.4054	336	63.8783			808	53.3686	16	33.3333	12	22.2222	28	27.451
		III (high grade)	45	44.1176	37	23.871	11	28.9474	12	14.8148	8	28.5714	42	28.5714			23	21.4953	19	39.5833	29	55.7692	31	41.8919	190	36.1217	18	14.6341	465	30.7133	19	39.5833	35	64.8148	54	52.9412
		Missing	17	16.6667			8	21.0526	18	22.2222			37	25.1701	33	100	8	7.47664	13	27.0833			2	2.7027					136	8.98283	13	27.0833	7	12.963	20	19.6078
	Histological type	Infiltrating ductal carcinoma	52	50.9804	126	81.2903	34	89.4737	41	50.6173	28	100	101	68.7075			91	85.0467	29	60.4167	50	96.1538	66	89.1892	458	87.0722			1076	71.07	29	60.4167	40	74.0741	69	67.6471
		Infiltrating lobular carcinoma	5	4.90196			2	5.26316	2	2.46914			17	11.5646			12	11.215	4	8.33333	2	3.84615	7	9.45946	35	6.65399			86	5.68032	4	8.33333	8	14.8148	12	11.7647
		Lobular/ductal																	1	2.08333									1	0.0660502	1	2.08333			1	0.980392
		Lobular/tubular																	1	2.08333									1	0.0660502	1	2.08333			1	0.980392
		Mucinous/mucoid	3	2.94118					1	1.23457							3	2.80374											7	0.462351					0	0
		Anaplasic	5	4.90196																									5	0.330251					0	0
		Tubular/Papillary/Cribriform	4	3.92157													1	0.934579											5	0.330251					0	0
		Adenocarcinoma					1	2.63158																					1	0.0660502					0	0
		Medullary carcinoma					1	2.63158																					1	0.0660502					0	0
		Papillotubular carcinoma																											0	0					0	0
		Solid-tubular carcinoma																											0	0					0	0
		Scirrhous carcinoma																											0	0					0	0
		Ductal carcinoma in situ							17	20.9877																			17	1.12285					0	0
		Other	22	21.5686	29	18.7097			20	24.6914									6	12.5			1	1.35135	31	5.89354			109	7.19947	6	12.5	4	7.40741	10	9.80392
		Missing	11	10.7843									29	19.7279	33	100			7	14.5833							123	100	203	13.4082	7	14.5833	2	3.7037	9	8.82353
	Molecular subtype	ER+	54	52.9412	64	41.2903			15	18.5185	10	35.7143	57	38.7755	22	66.6667	75	70.0935	28	58.3333	32	61.5385	48	64.8649	350	66.5399	97	78.8618	852	56.2748	28	58.3333	32	59.2593	60	58.8235
		ER+ missing			55	35.4839									7	21.2121					3	5.76923			11	2.09125			76	5.01982			2	3.7037	2	1.96078
		PR+	49	48.0392	55	35.4839			18	22.2222	10	35.7143	37	25.1701	11	33.3333	63	58.8785	23	47.9167	18	34.6154	29	39.1892	312	59.3156	86	69.9187	711	46.9617	23	47.9167	19	35.1852	42	41.1765
		PR+ missing			69	44.5161									12	36.3636					9	17.3077			35	6.65399			125	8.25627			2	3.7037	2	1.96078
		HER2+																									48	39.0244	48	3.17041			22	40.7407	22	21.5686
		HER2+ missing													33	100													33	2.17966			2	3.7037	2	1.96078
		Luminal A																									50	40.6504	50	3.30251					0	0
		Luminal B																									47	38.2114	47	3.10436					0	0
		HER2-enriched																									16	13.0081	16	1.0568					0	0
		TNBC (IHC)																									10	8.13008	10	0.660502					0	0
		Missing					38	100	55	67.9012	8	28.5714	61	41.4966					10	20.8333									172	11.3606	10	20.8333			10	9.80392
	Tumor calcifications	Yes	47	46.0784			11	28.9474	27	33.3333																			85	5.61427					0	0
		No	44	43.1373			19	50	53	65.4321																			116	7.66182					0	0
		Missing	11	10.7843	155	100	8	21.0526	1	1.23457	28	100	147	100	33	100	107	100	48	100	52	100	74	100	526	100	123	100	1313	86.7239	48	100	54	100	102	100
																													Number of cohorts	%					Number of cohorts	%
	PTHrP/PTHLH measurement		1 = yes		1 = yes		1 = yes		1 = yes		1 = yes		1 = yes		1 = yes		1 = yes		1 = yes		1 = yes		1 = yes		1 = yes		1 = yes		13	100	1 = yes		1 = yes		2	100
PTHrP/PTHLH measurement	Tissue	Tumor	1		1		1		1		1		1		1		1		1		1		1		1		1		13	100
		Blood (plasma)																													1		1		2	100
		Others																											0	0					0	0
		Missing																											0	0					0	0
	Sample collection	Surgery/biopsy	1		1		1		1		1		1				1		1		1		1		1		1		12	92.3077					0	0
		Surgery/autopsy																											0	0					0	0
		Pre-operatively																											0	0					0	0
		Others																											0	0					0	0
		Not reported													1														1	7.69231	1		1		2	100
	Tissue fixation	Formalin-fixed and paraffin embedded	1		1				1		1						1		1		1						1		8	61.5385					0	0
		Snap frozen					1						1										1						3	23.0769					0	0
		Others																											0	0					0	0
		Not reported																							1				1	7.69231					0	0
		Not applicable													1														1	7.69231	1		1		2	100
	Measurement method	Immunohistochemistry	1		1				1		1				1		1		1		1				1		1		10	76.9231					0	0
		Immunofluorescence-based immunohistochemistry																											0	0					0	0
		Immunoradiometric assay (IRMA)											1																1	7.69231	1				1	50
		radioimmunoassay (RIA)																											0	0	1				1	50
		Immunofluorometric assay (IFMA)																											0	0	1				1	50
		RT-PCR					1																1						2	15.3846					0	0
		Coamplification PCR																											0	0					0	0
		Multiplex RT-PCR																											0	0			1		1	50
		RT-qPCR																											0	0					0	0
		Microarray																											0	0					0	0
		Single cell RNA sequencing																											0	0					0	0
		Missing																											0	0					0	0
	Targeted portion of PTHrP/PTHLH	PTHrP(1-14)																							1				1	7.69231					0	0
		PTHrP(1-34)	1								1				1		1		1										5	38.4615	1				1	50
		PTHrP(1-40)																											0	0	1				1	50
		PTHrP(1-86)											1																1	7.69231					0	0
		PTHrP(1-130)							1																				1	7.69231					0	0
		PTHrP(34-67)																											0	0					0	0
		PTHrP(36-67)			1																								1	7.69231					0	0
		PTHrP(38-67)																											0	0	1				1	50
		PTHrP(41-177)																											0	0					0	0
		PTHrP(60-72)																											0	0	1				1	50
		PTHrP(63-77)																											0	0	1				1	50
		PTHrP(109-141)																			1								1	7.69231					0	0
		PTHLH P1 transcripts (exon 1)																					1						1	7.69231					0	0
		PTHLH P2 transcripts (exons 1-3)																					1						1	7.69231					0	0
		PTHLH P3 transcripts (exons 2-3)																					1						1	7.69231					0	0
		PTHLH (exons 3-4)																											0	0					0	0
		PTHLH 139 (exon 4)					1																1						2	15.3846					0	0
		PTHLH 173 (exons 4-5) 1																					1						1	7.69231					0	0
		PTHLH 173 (exons 4-5) 2																					1						1	7.69231					0	0
		PTHLH 141 (exons 4-7)					1																1						2	15.3846					0	0
		Not reported					1																				1		2	15.3846			1		1	50
	Quantification method	Qualitative (Yes/no)			1				1				1		1		1						1		1				7	53.8462			1		1	50
		Semiquantitative (scoring system)	1						1		1				1		1		1		1						1		8	61.5385					0	0
		Quantitative (continuous)					1						1										1						3	23.0769	1				1	50
		Others																											0	0					0	0
	Positive control (reported)	Yes	1		1				1								1		1		1		1		1		1		9	69.2308	1		1		2	100
		No					1				1		1		1														4	30.7692					0	0
	Negative control (reported)	Yes	1		1		1		1		1						1		1		1		1		1				10	76.9231	1		1		2	100
		No											1		1												1		3	23.0769					0	0
	Reproducibility assessment (reported)	Yes	1		1		1						1		1		1		1				1		1				9	69.2308	1				1	50
		No							1		1										1						1		4	30.7692			1		1	50
Study results	ER status categorization	Positive (≥10fmol/mg protein) versus negative (<5fmol/mg protein)	1																										1	7.69231					0	0
		Positive (≥5fmol/mg protein) versus negative (<5fmol/mg protein)			1										1														2	15.3846					0	0
		<10fmol/mg protein, ≤10fmol/mg					1																						1	7.69231					0	0
		Positive versus negative (according to standard medical practice)							1																				1	7.69231					0	0
		Positive (≥10fmol/mg protein) versus negative (<10fmol/mg protein)									1																		1	7.69231					0	0
		Positive (>10fmol/mg protein) versus negative (≤10fmol/mg protein)											1										1						2	15.3846					0	0
		Positive versus negative (no detail about the cutoff)															1				1						1		3	23.0769			1		1	50
		Positive (>0.1fmol/µg DNA) versus negative (≤0.1fmol/µg DNA)																	1										1	7.69231	1				1	50
		Positive (>4.9fmol/mg protein) versus negative (≤4.9fmol/mg protein)																											0	0					0	0
		Positive (≥10% positive tumor cells) versus negative (<10% positive tumor cells)																							1				1	7.69231					0	0
	Statistical model	Chi-squared test or Fisher's exact test	1		1				1		1		1		1		1								1				8	61.5385			1		1	50
		Student's t test or Mann-Whitney U test																									1		1	7.69231					0	0
		Wilcoxon rank-sum test																			1								1	7.69231					0	0
		Super-analysis of variance followed by Fisher's protected least significant difference test or Scheffe's S-test																					1						1	7.69231					0	0
		Contingence analysis																					1						1	7.69231					0	0
		Kruskal Wallis test																											0	0					0	0
		Correlation																											0	0					0	0
		Not reported					1												1										2	15.3846	1				1	50
	Crude association (all patients)	Association between PR+ tumors and PTHrP/PTHLH expression	1								1				1										1		1		5	38.4615					0	0
		Association between PR- tumors and PTHrP/PTHLH expression																											0	0					0	0
		No association between PR and PTHrP/PTHLH expression			1		1		1								1		1		1		1						7	53.8462	1		1		2	100
		Not reported											1																1	7.69231					0	0
	Crude association (premenopausal women only)	Association between PR+ tumors and PTHrP/PTHLH expression																											0	0					0	0
		Association between PR- tumors and PTHrP/PTHLH expression																											0	0					0	0
		No association between PR and PTHrP/PTHLH expression											1																1	7.69231					0	0
	Crude association (postmenopausal women only)	Association between PR+ tumors and PTHrP/PTHLH expression																											0	0					0	0
		Association between PR- tumors and PTHrP/PTHLH expression																											0	0					0	0
		No association between PR and PTHrP/PTHLH expression											1																1	7.69231					0	0
Conclusions	- 14 studies have interrogated the association between PTHrP/PTHLH and PR status. 13/14 studies, representing 1514 patients have assessed PTHrP/PTHLH expression in breast tumors while 2/14 studies, representing 102 patients have used blood.
	- The methods and thresholds used in order to segregate PR-positive from PR-negative tumors were highly heterogenous.
	- 8/13 studies having measured PTHrP/PTHLH expression in tumors have reported an absence of association between PTHrP/PTHLH and PR status. 5/8 studies have assessed PTHrP/PTHLH expression by IHC on FFPE tissues, whie 2/8 used RT/PCR and 1/8 IRMA, all 3 on snap frozen tissues.
	- 5/13 studies having measured PTHrP/PTHLH expression in tumors have reported a positive association between PTHrP/PTHLH expression and PR-positive tumors. In all these studies, PTHrP expression has been assessed by IHC.
	- 2/2 studies having assessed PTHrP/PTHLH expression in blood have reported an absence of association between PTHrP/PTHLH expression and PR-status.

## Sheet: HER2 status
			PTHrP/PTHLH measurement in tumor tissue						PTHrP/PTHLH measurement in blood (plasma)
			Fleming et al. 2009		Xu et al. 2015		Total (tumor)		Skondra et al. 2014
			N	%	N	%	N	%	N	%
	Clinico-pathological characteristics	N	237	32.2888	497	100	734	100	54	100
Patient characteristics	Age	Mean							53
		Median			56.7
		Range			26-95				30-76
		<50					0	0
		≤50					0	0
		>50					0	0
		>51					0	0
		≥51					0	0
		≤55			267	53.7223	267	36.376
		>55			230	46.2777	230	31.3351
		<57					0	0	22	40.7407
		≥57					0	0	30	55.5556
		Missing	237	100			237	32.2888	2	3.7037
		Other					0	0
	Menopausal status	Pre-menopausal					0	0
		Postmenopausal					0	0
		Missing	237	100	497	100	734	100	54	100
Tumor characteristics	Stage	1			195	39.2354	195	26.5668	3	5.55556
		2			210	42.2535	210	28.6104	28	51.8519
		2a					0	0
		2b					0	0
		3			92	18.5111	92	12.5341	6	11.1111
		3a					0	0
		3b-c					0	0
		4					0	0	16	29.6296
		Missing	237	100			237	32.2888	1	1.85185
	Tumor size	Mean (mm)					0	0
		Median (mm)					0	0
		Range (mm)					0	0
		≤ 0.5cm					0	0
		>0.5-1cm					0	0
		T1a, T1b (0-10mm)					0	0
		T1c (>10-20mm)					0	0
		≤ 2cm			278	55.9356	278	37.8747
		<2cm					0	0	10	18.5185
		≤ 2.5cm					0	0
		<3cm					0	0	20	37.037
		2-5cm					0	0
		T1/T2 (no detail)					0	0
		T2 (>20-50mm)					0	0	29	53.7037
		2.1-5cm					0	0
		> 2cm			219	44.0644	219	29.8365
		>2.5					0	0
		≥3cm					0	0	20	37.037
		>5cm					0	0	1	1.85185
		T3/T4 (no detail)					0	0
		T3 (>50mm)/T4					0	0
		T4 (all size, with skin or chest wall invasion)					0	0
		Others					0	0
		Missing	237	100			237	32.2888	14	25.9259
	Nodal involvement	N0 (no precision)					0	0	17	31.4815
		N1 (no precision)					0	0	16	29.6296
		N2 (no precision)					0	0	7	12.963
		N3 (no precision)					0	0	2	3.7037
		0 positive node					0	0
		1-3 positive nodes					0	0
		≤3 positive nodes					0	0
		>3 positive nodes					0	0
		>4 positive nodes					0	0
		4-9 positive nodes					0	0
		>9 nodes					0	0
		Positive			184	37.0221	184	25.0681	25	46.2963
		Negative			302	60.7646	302	41.1444	17	31.4815
		Missing	237	100	11	2.21328	248	33.7875	12	22.2222
	Metastasis (at time of sample collection)	M0			497	100	497	67.7112	38	70.3704
		M1					0	0	16	29.6296
		Missing	237	100			237	32.2888
	Grade	I					0	0
		II					0	0
		I-II (low grade)			352	70.8249	352	47.9564	12	22.2222
		III (high grade)			133	26.7606	133	18.1199	35	64.8148
		Missing	237	100	12	2.41449	249	33.9237	7	12.963
	Histological type	Infiltrating ductal carcinoma			423	85.1107	423	57.6294	40	74.0741
		Infiltrating lobular carcinoma					0	0	8	14.8148
		Lobular/ductal					0	0
		Lobular/tubular					0	0
		Mucinous/mucoid					0	0
		Anaplasic					0	0
		Tubular/Papillary/Cribriform					0	0
		Adenocarcinoma					0	0
		Medullary carcinoma					0	0
		Papillotubular carcinoma					0	0
		Solid-tubular carcinoma					0	0
		Scirrhous carcinoma					0	0
		Ductal carcinoma in situ	45	18.9873			45	6.13079
		Other	192	81.0127	74	14.8893	266	36.2398	4	7.40741
		Missing					0	0	2	3.7037
	Molecular subtype	ER+			341	68.6117	341	46.4578	32	59.2593
		ER+ missing			22	4.42656	22	2.99728	2	3.7037
		PR+					0	0	19	35.1852
		PR+ missing					0	0	2	3.7037
		HER2+			265	53.3199	265	36.1035	22	40.7407
		HER2+ missing			55	11.0664	55	7.49319	2	3.7037
		TNBC (IHC)					0	0
		Missing	237	100			237	32.2888
	Tumor calcifications	Yes					0	0
		No					0	0
		Missing	237	100	497	100	734	100	54	100
							Number of cohorts	%	Number of cohorts	%
	PTHrP/PTHLH measurement		1 = yes		1 = yes		2	100	1	100
PTHrP/PTHLH measurement	Tissue	Tumor	1		1		2	100
		Blood (plasma)							1	100
		Others					0	0
		Missing					0	0
	Sample collection	Surgery/biopsy			1		1	50
		Surgery/autopsy					0	0
		Pre-operatively					0	0
		Others					0	0
		Not reported	1				1	50	1	100
	Tissue fixation	Formalin-fixed and paraffin embedded			1		1	50
		Snap frozen					0	0
		Others					0	0
		Not reported	1				1	50
		Not applicable					0	0	1	100
	Measurement method	Immunohistochemistry	1		1		2	100
		Immunofluorescence-based immunohistochemistry					0	0
		Immunoradiometric assay (IRMA)					0	0
		radioimmunoassay (RIA)					0	0
		Immunofluorometric assay (IFMA)					0	0
		RT-PCR					0	0
		Coamplification PCR					0	0
		Multiplex RT-PCR					0	0	1	100
		RT-qPCR					0	0
		Microarray					0	0
		Single cell RNA sequencing					0	0
		Missing					0	0
	Targeted portion of PTHrP/PTHLH	PTHrP(1-14)	1				1	50
		PTHrP(1-34)					0	0
		PTHrP(1-40)					0	0
		PTHrP(1-86)					0	0
		PTHrP(1-130)					0	0
		PTHrP(34-67)					0	0
		PTHrP(36-67)					0	0
		PTHrP(38-67)					0	0
		PTHrP(41-177)					0	0
		PTHrP(60-72)					0	0
		PTHrP(63-77)					0	0
		PTHrP(109-141)					0	0
		PTHLH P1 transcripts (exon 1)					0	0
		PTHLH P2 transcripts (exons 1-3)					0	0
		PTHLH P3 transcripts (exons 2-3)					0	0
		PTHLH (exons 3-4)					0	0
		PTHLH 139 (exon 4)					0	0
		PTHLH 173 (exons 4-5) 1					0	0
		PTHLH 173 (exons 4-5) 2					0	0
		PTHLH 141 (exons 4-7)					0	0
		Not reported			1		1	50	1	100
	Quantification method	Qualitative (Yes/no)			1		1	50	1	100
		Semiquantitative (scoring system)	1				1	50
		Quantitative (continuous)					0	0
		Others					0	0
	Positive control (reported)	Yes			1		1	50	1	100
		No	1				1	50
	Negative control (reported)	Yes			1		1	50	1	100
		No	1				1	50
	Reproducibility assessment (reported)	Yes			1		1	50
		No	1				1	50	1	100
Study results	HER2 status categorization	Positive versus negative	1		1		2	100	1	100
	Statistical model	Chi-squared test or Fisher's exact test	1		1		2	100	1	100
		Student's t test or Mann-Whitney U test					0	0
		Kruskal Wallis test					0	0
		Correlation					0	0
	Crude association (all patients)	Association between HER2+ tumors and PTHrP/PTHLH expression					0	0
		Association between HER2- tumors and PTHrP/PTHLH expression					0	0
		No association between HER2 and PTHrP/PTHLH expression			1		1	50	1	100
	Crude association (in ductal carcinoma in situ only)	Association between HER2+ tumors and PTHrP/PTHLH expression	1				1	50
		Association between HER2- tumors and PTHrP/PTHLH expression					0	0
		No association between HER2 and PTHrP/PTHLH expression					0	0	1	100
	Crude association (in invasive breast carcinoma only)	Association between HER2+ tumors and PTHrP/PTHLH expression					0	0
		Association between HER2- tumors and PTHrP/PTHLH expression					0	0
		No association between HER2 and PTHrP/PTHLH expression	1		1		2	100	1	100
Conclusions	- 3 studies, representing 788 patients have interrogated the association between PTHrP/PTHLH expression and HER2 overexpression.
	- 2/3 studies representing 734 patients have assessed PTHrP/PTHLH in breast tumors while 1/3, representing 54 patients used blood.
	- 2/2 studies having assessed PTHrP/PTHLH expression in tumors have reported an absence of association between PTHrP/PTHLH expression and HER2 status in patients with invasive breast cancer. On the other hand, 1 study have also assessed the expression of PTHrP/PTHLH in ductal carcinoma in situ (n=45), and has reported a positive association between PTHrP/PTHLH expression and HER2 status.
	- 1 study has assessed PTHrP/PTHLH expression in blood, and has reported an absence of association between PTHrP/PTHLH expression and HER2 status.

## Sheet: Molecular subtype
			PTHrP/PTHLH measurement in tumor tissue
			Grinman et al. 2022		Shalaby et al. 2025		Total (tumor)
			N	%	N	%	N	%
	Clinico-pathological characteristics	N	25	100	123	83.1081	148	100
Patient characteristics	Age	Mean			55.05
		Median			55
		Range			30-82
		<50			39	31.7073	39	26.3514
		≤50					0	0
		≥50			84	68.2927	84	56.7568
		>50					0	0
		>51					0	0
		≥51					0	0
		≤55					0	0
		>55					0	0
		<57					0	0
		≥57					0	0
		Missing	25	100			25	16.8919
		Other					0	0
	Menopausal status	Pre-menopausal			55	44.7154	55	37.1622
		Postmenopausal			68	55.2846	68	45.9459
		Missing	25	100			25	16.8919
Tumor characteristics	Stage	1					0	0
		2					0	0
		2a					0	0
		2b					0	0
		3					0	0
		3a					0	0
		3b-c					0	0
		4					0	0
		Early			56	45.5285	56	37.8378
		Advanced			67	54.4715	67	45.2703
		Missing	25	100			25	16.8919
	Tumor size	Mean (mm)
		Median (mm)
		Range (mm)
		≤ 0.5cm					0	0
		>0.5-1cm					0	0
		T1a, T1b (0-10mm)					0	0
		T1c (>10-20mm)					0	0
		T1 (≤ 2cm)			37	30.0813	37	25
		<2cm					0	0
		≤ 2.5cm					0	0
		<3cm					0	0
		2-5cm					0	0
		T1/T2 (no detail)					0	0
		T2 (>20-50mm)			56	45.5285	56	37.8378
		2.1-5cm					0	0
		> 2cm					0	0
		>2.5					0	0
		≥3cm					0	0
		T3 (>5cm)			24	19.5122	24	16.2162
		T3/T4 (no detail)					0	0
		T3 (>50mm)/T4					0	0
		T4 (all size, with skin or chest wall invasion)			6	4.87805	6	4.05405
		Others					0	0
		Missing	25	100			25	16.8919
	Nodal involvement	N0 (no precision)			27	21.9512	27	18.2432
		N1 (no precision)			21	17.0732	21	14.1892
		N2 (no precision)			34	27.6423	34	22.973
		N3 (no precision)			33	26.8293	33	22.2973
		0 positive node					0	0
		1-3 positive nodes					0	0
		≤3 positive nodes					0	0
		>3 positive nodes					0	0
		>4 positive nodes					0	0
		4-9 positive nodes					0	0
		>9 nodes					0	0
		Positive			96	78.0488	96	64.8649
		Negative			27	21.9512	27	18.2432
		Missing	25	100			25	16.8919
	Metastasis (at time of sample collection)	M0			110	89.4309	110	74.3243
		M1			13	10.5691	13	8.78378
		Missing	25	100			25	16.8919
	Grade	I			2	1.62602	2	1.35135
		II			103	83.7398	103	69.5946
		I-II (low grade)					0	0
		III (high grade)			18	14.6341	18	12.1622
		Missing	25	100			25	16.8919
	Histological type	Infiltrating ductal carcinoma					0	0
		Infiltrating lobular carcinoma					0	0
		Lobular/ductal					0	0
		Lobular/tubular					0	0
		Mucinous/mucoid					0	0
		Anaplasic					0	0
		Tubular/Papillary/Cribriform					0	0
		Adenocarcinoma					0	0
		Medullary carcinoma					0	0
		Papillotubular carcinoma					0	0
		Solid-tubular carcinoma					0	0
		Scirrhous carcinoma					0	0
		Ductal carcinoma in situ					0	0
		Other					0	0
		Missing	25	100	123	100	148	100
	Molecular subtype	ER+	15	60	97	78.8618	112	75.6757
		ER+ missing					0	0
		PR+			86	69.9187	86	58.1081
		PR+ missing					0	0
		HER2+	6	24	48	39.0244	54	36.4865
		HER2+ missing					0	0
		Luminal A			50	40.6504	50	33.7838
		Luminal B			47	38.2114	47	31.7568
		HER2-enriched			16	13.0081	16	10.8108
		TNBC (IHC)	4	16	10	8.13008	14	9.45946
		Missing					0	0
	Tumor calcifications	Yes					0	0
		No					0	0
		Missing	25	100	123	#DIV/0!	148	100
			Number of cohorts	%			Number of cohorts	%
	PTHrP/PTHLH measurement		1 = yes		1 = yes		2	100
PTHrP/PTHLH measurement	Tissue	Tumor	1		1		2	100
		Blood (plasma)
		Others					0	0
		Missing					0	0
	Sample collection	Surgery/biopsy	1		1		2	100
		Surgery/autopsy					0	0
		Pre-operatively					0	0
		Others					0	0
		Not reported					0	0
	Tissue fixation	Formalin-fixed and paraffin embedded			1		1	50
		Snap frozen					0	0
		Others					0	0
		Not reported					0	0
		Not applicable	1				1	50
	Measurement method	Immunohistochemistry			1		1	50
		Immunofluorescence-based immunohistochemistry					0	0
		Immunoradiometric assay (IRMA)					0	0
		radioimmunoassay (RIA)					0	0
		Immunofluorometric assay (IFMA)					0	0
		RT-PCR					0	0
		Coamplification PCR					0	0
		Multiplex RT-PCR					0	0
		RT-qPCR					0	0
		Microarray					0	0
		Single cell RNA sequencing	1				1	50
		Missing					0	0
	Targeted portion of PTHrP/PTHLH	PTHrP(1-14)					0	0
		PTHrP(1-34)					0	0
		PTHrP(1-40)					0	0
		PTHrP(1-86)					0	0
		PTHrP(1-130)					0	0
		PTHrP(34-67)					0	0
		PTHrP(36-67)					0	0
		PTHrP(38-67)					0	0
		PTHrP(41-177)					0	0
		PTHrP(60-72)					0	0
		PTHrP(63-77)					0	0
		PTHrP(109-141)					0	0
		PTHLH P1 transcripts (exon 1)					0	0
		PTHLH P2 transcripts (exons 1-3)					0	0
		PTHLH P3 transcripts (exons 2-3)					0	0
		PTHLH (exons 3-4)					0	0
		PTHLH 139 (exon 4)					0	0
		PTHLH 173 (exons 4-5) 1					0	0
		PTHLH 173 (exons 4-5) 2					0	0
		PTHLH 141 (exons 4-7)					0	0
		Not reported	1		1		2	100
	Quantification method	Qualitative (Yes/no)					0	0
		Semiquantitative (scoring system)			1		1	50
		Quantitative (continuous)	1				1	50
		Others					0	0
	Positive control (reported)	Yes			1		1	50
		No	1				1	50
	Negative control (reported)	Yes					0	0
		No	1		1		2	100
	Reproducibility assessment (reported)	Yes					0	0
		No	1		1		2	100
Study results	Molecular subtype categorization	ER+, HER2+, TNBC	1				1	50
		Luminal A, luminal B, HER2-enriched, TNBC			1		1	50
	Statistical model	Chi-squared test or Fisher's exact test					0	0
		Student's t test or Mann-Whitney U test					0	0
		Kruskal Wallis test					0	0
		Correlation					0	0
	Crude association (all patients)	Association between TNBC and PTHrP/PTHLH expression	1				1	50
		Association between luminal B BC and PTHrP/PTHLH expression			1		1	50
Conclusions	- 2 studies only, representing 148 patients have interrogated the association between PTHrP/PTHLH positive tumor cells and breast cancer molecular subtypes.
	- In 1/2 study, the number of PTHLH-positive cells was higher in TNBC while in the other one, a higher PTHrP H-Score was associated with the luminal B subtype.

## Sheet: Tumor stage
			PTHrP/PTHLH measurement in tumor tissue												PTHrP/PTHLH measurement in blood (plasma)
			Southby et al. 1990		Bouizar et al. 1993		Henderson et al. 1995		Henderson et al. 2006		Xu et al. 2015		Total (tumor)		Skondra et al. 2014
			N	%	N	%	N	%	N	%	N	%	N	%	N	%
	Clinico-pathological characteristics	N	102	8.52843	38	3.17726	33	2.7592	526	43.9799	497	41.5552	1196	100	54	100
Patient characteristics	Age	Mean			58										53
		Median					49		60		56.7
		Range			38-79		28-74		27-93		26-95				30-76
		<50	30	29.4118									30	2.50836
		≤50			13	34.2105							13	1.08696
		>50											0	0
		>51	61	59.8039	25	65.7895							86	7.19064
		≥51											0	0
		≤55									267	53.7223	267	22.3244
		>55									230	46.2777	230	19.2308
		<57											0	0	22	40.7407
		≥57											0	0	30	55.5556
		Missing	11	10.7843									11	0.919732	2	3.7037
		Other											0	0
	Menopausal status	Pre-menopausal			14	36.8421			97	18.4411			111	9.28094
		Postmenopausal			24	63.1579			429	81.5589			453	37.8763
		Missing	102	100			33	100			497	100	632	52.8428	54	100
Tumor characteristics	Stage	1	19	18.6275	4	10.5263	7	21.2121	183	34.7909	195	39.2354	408	34.1137	3	5.55556
		2	46	45.098	21	55.2632	15	45.4545	232	44.1065	210	42.2535	524	43.8127	28	51.8519
		2a							161	30.6084			161	13.4615
		2b							71	13.4981			71	5.93645
		3	19	18.6275	13	34.2105	5	15.1515	111	21.1027	92	18.5111	240	20.0669	6	11.1111
		3a							77	14.6388			77	6.43813
		3b-c							34	6.46388			34	2.84281
		4	7	6.86275			6	18.1818					13	1.08696	16	29.6296
		Missing	11	10.7843									11	0.919732	1	1.85185
	Tumor size	Mean (mm)
		Median (mm)							27
		Range (mm)							3-180
		≤ 0.5cm											0	0
		>0.5-1cm											0	0
		T1a, T1b (0-10mm)							54	10.2662			54	4.51505
		T1c (>10-20mm)							204	38.7833			204	17.0569
		≤ 2cm			4	10.5263					278	55.9356	282	23.5786
		<2cm											0	0	10	18.5185
		≤ 2.5cm											0	0
		<3cm											0	0	20	37.037
		2-5cm											0	0
		T1/T2 (no detail)											0	0
		T2 (>20-50mm)							226	42.9658			226	18.8963	29	53.7037
		2.1-5cm											0	0
		> 2cm			32	84.2105					219	44.0644	251	20.9866
		>2.5											0	0
		≥3cm											0	0	20	37.037
		>5cm											0	0	1	1.85185
		T3/T4 (no detail)											0	0
		T3 (>50mm)/T4							42	7.98479			42	3.51171
		T4 (all size, with skin or chest wall invasion)											0	0
		Others											0	0
		Missing	102	100	2	5.26316	33	100					137	11.4548	14	25.9259
	Nodal involvement	N0 (no precision)											0	0	17	31.4815
		N1 (no precision)											0	0	16	29.6296
		N2 (no precision)											0	0	7	12.963
		N3 (no precision)											0	0	2	3.7037
		0 positive node	34	33.3333	12	31.5789			315	59.8859			361	30.1839
		1-3 positive nodes	19	18.6275	11	28.9474			114	21.673			144	12.0401
		≤3 positive nodes											0	0
		>3 positive nodes	24	23.5294	14	36.8421							38	3.17726
		>4 positive nodes											0	0
		4-9 positive nodes							68	12.9278			68	5.68562
		>9 nodes							29	5.51331			29	2.42475
		Positive	43	42.1569	25	31.5789			211	40.1141	184	37.0221	463	38.7124	25	46.2963
		Negative	34	33.3333	12	31.5789			315	59.8859	302	60.7646	663	55.4348	17	31.4815
		Missing	25	24.5098	1	2.63158	33	100			11	2.21328	70	5.85284	12	22.2222
	Metastasis (at time of sample collection)	M0	84	82.3529	38	100	27	81.8182	526	100	497	100	1172	97.9933	38	70.3704
		M1	7	6.86275			6	18.1818					13	1.08696	16	29.6296
		Missing	11	10.7843									11	0.919732
	Grade	I	8	7.84314					66	12.5475			74	6.18729
		II	32	31.3725	19	50			270	51.3308			321	26.8395
		I-II (low grade)	40	39.2157	19	50			336	63.8783	352	70.8249	747	62.4582	12	22.2222
		III (high grade)	45	44.1176	11	28.9474			190	36.1217	133	26.7606	379	31.689	35	64.8148
		Missing	17	16.6667	8	21.0526	33	100			12	2.41449	70	5.85284	7	12.963
	Histological type	Infiltrating ductal carcinoma	52	50.9804	34	89.4737			458	87.0722	423	85.1107	967	80.8528	40	74.0741
		Infiltrating lobular carcinoma	5	4.90196	2	5.26316			35	6.65399			42	3.51171	8	14.8148
		Lobular/ductal											0	0
		Lobular/tubular											0	0
		Mucinous/mucoid	3	2.94118									3	0.250836
		Anaplasic	5	4.90196									5	0.41806
		Tubular/Papillary/Cribriform	4	3.92157									4	0.334448
		Adenocarcinoma			1	2.63158							1	0.083612
		Medullary carcinoma			1	2.63158							1	0.083612
		Papillotubular carcinoma											0	0
		Solid-tubular carcinoma											0	0
		Scirrhous carcinoma											0	0
		Ductal carcinoma in situ											0	0
		Other	22	21.5686					31	5.89354	74	14.8893	127	10.6187	4	7.40741
		Missing	11	10.7843			33	100					44	3.67893	2	3.7037
	Molecular subtype	ER+	54	52.9412			22	66.6667	350	66.5399	341	68.6117	767	64.1304	32	59.2593
		ER+ missing					7	21.2121	11	2.09125	22	4.42656	40	3.34448	2	3.7037
		PR+	49	48.0392			11	33.3333	312	59.3156			372	31.1037	19	35.1852
		PR+ missing					12	36.3636	35	6.65399			47	3.92977	2	3.7037
		HER2+									265	53.3199	265	22.1572	22	40.7407
		HER2+ missing					33	100			55	11.0664	88	7.35786	2	3.7037
		TNBC (IHC)											0	0
		Missing			38	100							38	3.17726
	Tumor calcifications	Yes	47	46.0784	11	28.9474							58	4.8495
		No	44	43.1373	19	50							63	5.26756
		Missing	11	10.7843	8	21.0526	33	100	526	100	497	100	1075	89.8829	54	100
													Number of cohorts	%	Number of cohorts	%
	PTHrP/PTHLH measurement		1 = yes		1 = yes		1 = yes		1 = yes		1 = yes		5	100	1	100
PTHrP/PTHLH measurement	Tissue	Tumor	1		1		1		1		1		5	100
		Blood (plasma)													1	100
		Others											0	0
		Missing											0	0
	Sample collection	Surgery/biopsy	1		1				1		1		4	80
		Surgery/autopsy											0	0
		Pre-operatively											0	0
		Others											0	0
		Not reported					1						1	20	1	100
	Tissue fixation	Formalin-fixed and paraffin embedded	1								1		2	40
		Snap frozen			1								1	20
		Others											0	0
		Not reported							1				1	20
		Not applicable					1						1	20	1	100
	Measurement method	Immunohistochemistry	1				1		1		1		4	80
		Immunofluorescence-based immunohistochemistry											0	0
		Immunoradiometric assay (IRMA)											0	0
		radioimmunoassay (RIA)											0	0
		Immunofluorometric assay (IFMA)											0	0
		RT-PCR			1								1	20
		Coamplification PCR											0	0
		Multiplex RT-PCR											0	0	1	100
		RT-qPCR											0	0
		Microarray											0	0
		Single cell RNA sequencing											0	0
		Missing											0	0
	Targeted portion of PTHrP/PTHLH	PTHrP(1-14)							1				1	20
		PTHrP(1-34)	1				1						2	40
		PTHrP(1-40)											0	0
		PTHrP(1-86)											0	0
		PTHrP(1-130)											0	0
		PTHrP(34-67)											0	0
		PTHrP(36-67)											0	0
		PTHrP(38-67)											0	0
		PTHrP(41-177)											0	0
		PTHrP(60-72)											0	0
		PTHrP(63-77)											0	0
		PTHrP(109-141)											0	0
		PTHLH P1 transcripts (exon 1)											0	0
		PTHLH P2 transcripts (exons 1-3)											0	0
		PTHLH P3 transcripts (exons 2-3)											0	0
		PTHLH (exons 3-4)											0	0
		PTHLH 139 (exon 4)			1								1	20
		PTHLH 173 (exons 4-5) 1											0	0
		PTHLH 173 (exons 4-5) 2											0	0
		PTHLH 141 (exons 4-7)			1								1	20
		Not reported			1						1		2	40	1	100
	Quantification method	Qualitative (Yes/no)					1		1		1		3	60	1	100
		Semiquantitative (scoring system)	1				1						2	40
		Quantitative (continuous)			1								1	20
		Others											0	0
	Positive control (reported)	Yes	1						1		1		3	60	1	100
		No			1		1						2	40
	Negative control (reported)	Yes	1		1				1		1		4	80	1	100
		No					1						1	20
	Reproducibility assessment (reported)	Yes	1		1		1		1		1		5	100
		No											0	0	1	100
Study results	Tumor stage categorization	1, 2, 3, 4 according to the American Joint Committee on Cancer staging system	1										1	20
		I, IIa, IIb, IIIa, IIIb/IIIc according to the American Joint Committee in Cancer staging system							1				1	20
		1, 2, 3 according the the American Joint Committee on Cancer staging system									1		1	20
		I, II, III according to the "Union Internationale Contre le Cancer"			1								1	20
		Advanced stages (III and IV) compared to early stages (I and II)											0	0	1	100
		Not reported					1						1	20
	Statistical model	Chi-squared test or Fisher's exact test	1						1		1		3	60	1	100
		Student's t test or Mann-Whitney U test											0	0
		Kruskal Wallis test			1								1	20
		Not reported					1	Not detailed for this outcome					1	20
	Crude association	Association between early clinical stage and PTHrP/PTHLH expression							1				1	20
		Association between advanced clinical stage and PTHrP/PTHLH expression									1		1	20	1	100
													0		OR = 4.941
		No association between disease stage and PTHrP/PTHLH expression	1		1		1						3	60
Conclusions	- 6 studies have interrogated the association between breast cancer clinical stage and PTHrP/PTHLH expression. Among these studies, 5/6 have measured PTHrP/PTHLH in tumor tissue and 1/6 in blood.
	- In the 5 studies having assessed PTHrP/PTHLH expression in tumor tissue, 3/5 (n=102, n=38, n=33) have reported an absence of association between the two variables. These two studies account for only 173/1196 (14%) of all patients.
	- On the other hand, 2 studies, counting for 526/1196 (44%) and 497/1196 (42%) have reported opposite results. Henderson et al. have reported an association between PTHrP(1-14) expression and early clinical stage, while Xu et al. have reported an association between PTHrP and advanced clinical stage. Both studies used immunohistochemistry and qualitative approach for PTHrP measurement. The two co…

[truncated: 11 more sheets: Tumor size, Distant metastasis, Lymph node status, Tumor grade, Ki67 status, Histological type, Tumor calcification, Lymphovascular invasion, Prognostic index, Skin involvement, Monocyte infiltration]
