# Supplementary material for: Clinical and prognostic significance of parathyroid hormone-related protein in breast cancer: a systematic review and meta-analyses of observational studies in women
Source: Endocr Relat Cancer. 2026 Mar 5;33(3):e250324. doi: 10.1530/ERC-25-0324 (PMC12978662; doi:10.1530/ERC-25-0324)
Supplement: Supplementary file 15 [file supplementary_table_7.xlsx]

## Sheet: Intro
First author	Last Author	Year	Country	Study desgn	Overall survival	Relapse-free survival	Bone metastases	Disease-specific free survival
Kao P.C.	Taylor R.L.	1990	USA	Cross-sectional study			Yes
Southby J.	Martin T.J.	1990	Australia	Cohort study		Yes
Bundred N.J.	Ratcliffe J.G.	1991	UK	Cross-sectional study			Yes
Bundred N.J.	Ratcliffe J.G.	1992	UK	Cohort study	Yes	Yes	Yes
Bouizar Z.	Jullienne A.	1993	France	Cohort study			Yes
Kissin M.W.	Martin T.J.	1993	Australia	Cohort study	Yes	Yes
Kohno N.	Saitoh Y.	1994	Japan	Cohort study			Yes
Bundred N.J.	Ratcliffe W.A.	1996	UK	Cross-sectional study	Yes		Yes
Mawer E.B.	Bundred N.J.	1997	UK	Cross-sectional study			Yes
Bouizar Z.	De Vernejoul MC.	1999	France	Cohort study		Yes	Yes
Yoshida A.	Asaga T.	2000	Japan	Cohort study	Yes	Yes	Yes
Linforth R.	Bundred N.J.	2002	UK	Cohort study	Yes	Yes
Surowiak P.	Zabel M.	2003	Poland	Cohort study	Yes	Yes	Yes
Henderson M.A.	Martin T.J.	2006	Australia	Cohort study	Yes		Yes
Zia M.K.	Jiang W.G.	2007	UK	Cohort study		Yes		Yes
Bohn O.L.	Chivukula M.	2009	USA	Cross-sectional study			Yes
Takagaki K.	Hirakawa K.	2012	Japan	Cohort study	Yes		Yes
Xu C.	Zhang H.	2015	China	Cohort study		Yes	Yes
Tran T.H.	Rui H.	2018	USA	Cohort study	Yes	Yes
Assaker G.	Sabri S.	2020	Canada	Cohort study	Yes	Yes
Shalaby M.A.G.A.	Abdou A.G.	2025	Egypt	Cohort study			Yes
	Bundred N.J.'s group, UK
	Martin T.J.'s group, Australia
	Bouizar Z., France

## Sheet: All prognostic
			PTHrP/PTHLH measurement in tumor tissue
			Southby et al. 1990		Bundred et al. 1991		Bundred et al. 1992		Bouizar et al. 1993		Kissin et al. 1993		Kohno et al. 1994		Bundred et al. 1996				Bouizar et al. 1999		Yoshida et al. 2000		Linforth et al. 2002		Surowiak et al. 2003		Henderson et al. 2006		Zia et al. 2007		Bohn et al. 2009		Takagaki et al. 2012		Xu et al. 2015		Tran et al. 2018										Assaker et al. 2020
			N	%	N	%	N	%	N	%	N	%	N	%	N	%	N	%	N	%	N	%	N	%	N	%	N	%	N	%	N	%	N	%	N	%	N	%	N	%	N	%	N	%	N	%	N	%	N
	Clinico-pathological characteristics	N	102	1.14273	178	1.99417	155	1.7365	38	0.425723	82	0.918665	28	0.31369	227	2.54313	132	1.47883	74	0.829039	177	1.98297	177	1.98297	47	0.526552	526	5.8929	124	1.3892	80	0.896258	125	1.4004	497	5.568	180	2.01658	410	4.59332	387	4.33565	737	8.25678	3951	44.2639	314	3.51781	55
Patients characteristics	Age	Mean							58										58		53.6				60.39								57.4						58.1		59.3
		Median																									60								56.7												52
		Range							38-79										38-79		27-87						27-93						31-88		26-95				30-88		29-90						27-90
		<50	30	29.4118							14	17.0732											28	15.8192
		≤50					65	41.9355	13	34.2105									19	25.6757	80	45.1977																									151	48.0892
		50-70																					125	70.6215
		≥50
		>50									68	82.9268							55	74.3243	97	54.8023																									163	51.9108
		>51	61	59.8039					25	65.7895
		≥51					90	58.0645
		≤55																																	267	53.7223
		>55																																	230	46.2777
		>70																					24	13.5593
		Missing/not reported	11	10.7843	178	100							28	100	227	100	132	100											124	100	80	100					180	100					737	100	3951	100			55
	Menopausal status	Pre-menopausal					43	27.7419	14	36.8421									11	14.8649							97	18.4411					35	28					108	26.3415	101	26.0982
		Postmenopausal					112	72.2581	24	63.1579									63	85.1351							429	81.5589					90	72					302	73.6585	286	73.9018
		Missing	102	100	178	100					82	100	28	100	227	100	132	100			177	100	177	100	47	100			124	100	80	100			497	100	180	100					737	100	3951	100	314	100	55
Tumor characteristics	Stage	1	19	18.6275					4	10.5263	8	9.7561									109	61.5819					183	34.7909	70	56.4516					195	39.2354
		2	46	45.098					21	55.2632	40	48.7805									29	16.3842			47	100	232	44.1065	40	32.2581					210	42.2535
		2a																									161	30.6084
		2b																									71	13.4981
		3	19	18.6275					13	34.2105	8	9.7561									23	12.9944					111	21.1027	7	5.64516					92	18.5111
		3a																									77	14.6388
		3b-c																									34	6.46388
		4	7	6.86275	72	40.4494					26	31.7073			72	31.7181					6	3.38983							4	3.22581			9	7.2
		Early
		Advanced
		Missing	11	10.7843	106	59.5506	155	100					28	100	155	68.2819	132	100	74	100	10	5.64972	177	100					3	2.41935	80	100	116	92.8			180	100	410	100	387	100	737	100	3951	100	314	100	55
	Tumor size	Mean (mm)
		Median (mm)																									27
		≤ 0.5cm																																					16	3.90244	12	3.10078
		>0.5-1cm																																					59	14.3902	43	11.1111
		T1a, T1b (0-10mm)																									54	10.2662
		T1c (>10-20mm)																									204	38.7833											108	26.3415	99	25.5814
		T1 (≤ 2cm)							4	10.5263									14	18.9189													34	27.2	278	55.9356
		<2cm																					76	42.9379							41	51.25															174	55.414
		≤ 2.5cm																			97	54.8023
		2-5cm																																													126	40.1274
		T2 (>20-50mm)																									226	42.9658											159	38.7805	75	19.3798
		2.1-5cm																															63	50.4
		> 2cm							32	84.2105									60	81.0811			97	54.8023							27	33.75			219	44.0644
		>2.5																			80	45.1977
		T3 (>5cm)																													10	12.5	14	11.2					39	9.5122	19	4.90956					14	4.4586
		T3 (>50mm)/T4																									42	7.98479
		T4 (all size, with skin or chest wall invasion)																															14	11.2
		Missing	102	100	178	100	155	100	2	5.26316	82	100	28	100	227	100	132	100					4	2.25989	47	100			124	100	2	2.5					180	100	29	7.07317	139	35.9173	737	100	3951	100			55
	Nodal involvement	N0 (no precision)																																													216	68.7898
		N1 (no precision)																																													39	12.4204
		N2 (no precision)																																													59	18.7898
		N3 (no precision)
		0 positive node	34	33.3333					12	31.5789	24	29.2683							18	24.3243							315	59.8859
		1-3 positive nodes	19	18.6275					11	28.9474	19	23.1707							22	29.7297							114	21.673
		≤3 positive nodes																	29	39.1892
		>3 positive nodes	24	23.5294					14	36.8421
		>4 positive nodes									20	24.3902
		4-9 positive nodes																									68	12.9278
		>9 nodes																									29	5.51331
		Positive	43	42.1569			57	36.7742	25	65.7895	39	47.561							51	68.9189	77	43.5028	66	37.2881			211	40.1141			34	42.5	70	56	184	37.0221			222	54.1463	115	29.7158					98	31.2102
		Negative	34	33.3333			41	26.4516	12	31.5789	24	29.2683							18	24.3243	100	56.4972	104	58.7571			315	59.8859			42	52.5	55	44	302	60.7646			188	45.8537	153	39.5349					216	68.7898
		Missing	25	24.5098	178	100	57	36.7742	1	2.63158	19	23.1707	28	100	227	100	132	100	5	6.75676			7	3.9548	47	100			124	100					11	2.21328	180	100			119	30.7494	737	100	3951	100			55
	Metastasis (at time of sample collection)	M0	84	82.3529	106	59.5506	155	100	38	100	56	68.2927			155	68.2819			74	100	161	90.9605	177	100	47	100	526	100	117	94.3548	64	80	116	92.8	497	100											314	100
		M1	7	6.86275	72	40.4494					26	31.7073			72	31.7181					6	3.38983							4	3.22581	16	20	9	7.2
		Missing	11	10.7843									28	100			132	100			10	5.64972							3	2.41935							180	100	410	100	387	100	737	100	3951	100			55
	Grade	I	8	7.84314			30	19.3548					7	25					2	2.7027	60	33.8983	21	11.8644			66	12.5475	24	19.3548							20	11.1111	69	16.8293	71	18.3463					6	1.91083
		II	32	31.3725			88	56.7742	19	50			13	46.4286					39	52.7027	65	36.7232	73	41.2429	47	100	270	51.3308	42	33.871							40	22.2222	212	51.7073	245	63.3075					41	13.0573
		I-II (low grade)	40	39.2157			118	76.129	19	50			8	28.5714					41	55.4054	125	70.6215	94	53.1073			336	63.8783	66	53.2258					352	70.8249	60	33.3333	281	68.5366	316	81.6537					47	14.9682
		III (high grade)	45	44.1176			37	23.871	11	28.9474									31	41.8919	52	29.3785	71	40.113			190	36.1217	58	46.7742					133	26.7606	40	22.2222	108	26.3415	63	16.2791					265	84.3949
		Missing	17	16.6667	178	100			8	21.0526	82	100			227	100	132	100	2	2.7027			12	6.77966							80	100	125	100	12	2.41449			21	5.12195	8	2.06718	737	100	3951	100	2	0.636943	55
	Histological type	Infiltrating ductal carcinoma	52	50.9804			126	81.2903	34	89.4737			28	100					66	89.1892					47	100	458	87.0722	94	75.8065	66	82.5			423	85.1107
		Infiltrating lobular carcinoma	5	4.90196					2	5.26316									7	9.45946							35	6.65399	14	11.2903	10	12.5
		Lobular/ductal																													3	3.75
		Mucinous/mucoid	3	2.94118
		Anaplasic	5	4.90196
		Tubular/Papillary/Cribriform	4	3.92157
		Adenocarcinoma							1	2.63158
		Medullary carcinoma							1	2.63158
		Ductal carcinoma in situ																																			20	11.1111
		Other	22	21.5686			29	18.7097											1	1.35135							31	5.89354	16	12.9032	1	1.25			74	14.8893	160	88.8889
		Missing	11	10.7843	178	100					82	100			227	100	132	100			177	100	177	100									125	100					410	100	387	100	737	100	3951	100	314	100	55
	Molecular subtype	ER+	54	52.9412			64	41.2903			53	64.6341	10	35.7143					48	64.8649	89	50.2825	72	40.678			350	66.5399			70	87.5	61	48.8	341	68.6117	59	32.7778	222	54.1463	222	57.3643
		ER+ missing					55	35.4839					8	28.5714									55	31.0734			11	2.09125							22	4.42656			9	2.19512	99	25.5814
		PR+	49	48.0392			55	35.4839			47	57.3171	10	35.7143					29	39.1892			60	33.8983			312	59.3156			63	78.75					42	23.3333	211	51.4634	171	44.186
		PR+ missing					69	44.5161					8	28.5714									55	31.0734			35	6.65399			1	1.25							23	5.60976	101	26.0982
		HER2+																													9	11.25			265	53.3199	20	11.1111	43	10.4878	25	6.45995
		HER2+ missing																													2	2.5			55	11.0664			17	4.14634	140	36.1757
		Luminal A
		Luminal B
		HER2-enriched
		TNBC (IHC)																																													314	100	55
		Missing/not reported			178	100			38	100					227	100	132	100							47	100			124	100													737	100	3951	100
	Tumor calcifications (histologic)	Yes	47	46.0784					11	28.9474	30	36.5854
		No	44	43.1373					19	50	29	35.3659
		Missing/not reported	11	10.7843	178	100	155	100	8	21.0526	23	28.0488	28	100	227	100	132	100	74	100	177	100			47	100	526	100	124	100	80	100	125	100	497	100	180	100	410	100	387	100	737	100	3951	100	314	100	55
	Calcemia	Normocalcemic at time of diagnosis	102	100	178	100	155	100	38	100									74	100	177	100			47	100
		Hypercalcemic at time of diagnosis
		Developed hypercalcemia during follow-up			25	14.0449					30	36.5854			30	13.2159
		Not reported											28	100			132	100					177	100			526	100	124	100	80	100	125	100	497	100	180	100	410	100	387	100	737	100	3951	100	314	100	55
Treatment	Treatment regimen	Pre-adjuvant chemotherapy																									28	5.32319
		Biopsy alone	2	1.96078							9	10.9756
		Breast conservative surgery/wide local excision	18	17.6471			58	37.4194			15	18.2927															226	42.9658																			136	43.3121
		Mastectomy	71	69.6078			97	62.5806			58	70.7317	28	100											47	100	264	50.1901																			178	56.6879
		Axillary dissection	78	76.4706			97	62.5806			63	76.8293
		Post-adjuvant chemotherapy																									184	34.981
		Post-adjuvant radiotherapy																							13	27.6596	216	41.0646
		Adjuvant chemotherapy	23	22.549							16	19.5122																																			220	70.0637
		Adjuvant radiotherapy	23	22.549			58	37.4194			27	32.9268																																			192	61.1465
		Adjuvant endocrine therapy (Tamoxifen)	26	25.4902							22	26.8293													47	100	295	56.0837
		No treatment or tamoxifen only
		Not reported/not detailed			178	100			38	100					227	100	132	100	74	100	177	100	177	100			36	6.84411	124	100	80	100	125	100	497	100	180	100	410	100	387	100	737	100	3951	100			55
PTHrP/PTHLH measurement
	PTHrP/PTHLH measurement		1 = yes		1 = yes		1 = yes		1 = yes		1 = yes		1 = yes		1 = yes		1 = yes		1 = yes		1 = yes		1 = yes		1 = yes		1 = yes		1 = yes		1 = yes		1 = yes		1 = yes		1 = yes		1 = yes		1 = yes		1 = yes		1 = yes		1 = yes		1 = yes
	Tissue	Tumor	1		1		1		1		1		1		1		1		1		1		1		1		1		1		1		1		1		1		1		1		1		1		1		1
		Blood (plasma)
	Sample collection	Surgery/biopsy	1				1		1		1		1						1		1		1		1		1						1		1		1										1
		Not reported			1										1		1												1		1								1		1		1		1				1
	Tissue fixation	Formalin-fixed and paraffin embedded	1		1		1				1		1		1						1		1		1						1		1		1				1		1						1
		Snap frozen							1								1		1										1
		Not reported																									1										1						1		1				1
		Not applicable
	Measurement method	Immunohistochemistry	1		1		1				1		1		1						1		1		1		1				1		1		1												1
		Immunofluorescence-based immunohistochemistry																																			1		1		1
		Immunoradiometric assay (IRMA)															1
		radioimmunoassay (RIA)
		RT-PCR							1										1
		RT-qPCR																											1
		Microarray																																									1		1				1
		Not reported
	Targeted portion of PTHrP/PTHLH	PTHrP(1-14)																									1
		PTHrP(1-34)	1								1		1										1
		PTHrP(1-86)															1
		PTHrP(34-67)													1
		PTHrP(37-67)			1		1
		PTHrP(38-64)																							1
		PTHrP(41-177)																																			1		1		1								1
		PTHLH P1 transcripts (exon 1)																	1
		PTHLH P2 transcripts (exons 1-3)																	1
		PTHLH P3 transcripts (exons 2-3)																	1
		PTHLH (exons 3-4)																																											1
		PTHLH 139 (exon 4)							1										1
		PTHLH 173 (exons 4-5) 1																	1
		PTHLH 173 (exons 4-5) 2																	1
		PTHLH 141 (exons 4-7)							1										1
		Not reported																			1								1		1		1		1								1				1
	Quantification method	Qualitative (Yes/no)			1		1						1						1		1		1		1		1				1		1		1												1		1
		Semiquantitative (scoring system)	1								1		1								1				1
		Quantitative (continuous)							1								1		1										1								1		1		1		1		1
		Not reported													1
	Positive control (reported)	Yes	1		1		1				1								1				1				1		1						1												1
		No							1				1		1		1				1				1						1		1				1		1		1		1		1				1
	Negative control (reported)	Yes	1		1		1		1		1		1						1		1		1		1		1						1		1												1
		No													1		1												1		1						1		1		1		1		1				1
	Reproducibility assessment (reported)	Yes	1		1		1		1		1								1								1		1		1		1		1												1
		No											1		1		1				1		1		1												1		1		1		1		1				1
[truncated: 15 more columns]

## Sheet: Overall survival
			PTHrP/PTHLH measurement in tumor tissue
			Bundred et al. 1992		Kissin et al. 1993		Bundred et al. 1996		Yoshida et al. 2000		Linforth et al. 2002		Surowiak et al. 2003		Henderson et al. 2006		Takagaki et al. 2012		Tran et al. 2018				Assaker et al. 2020				Total
			N	%	N	%	N	%	N	%	N	%	N	%		%	N	%	N	%	N	%	N	%	N	%	N	%
	Clinico-pathological characteristics	N	155	2.44248	82	1.29215	155	2.44248	177	2.78916	177	2.78916	47	0.740624	526	8.28869	125	1.96974	737	11.6136	3951	62.2597	314	4.948	55	0.866688	6346	100
Patients characteristics	Age	Mean							53.6				60.39				57.4
		Median													60								52
		Range							27-87						27-93		31-88						27-90
		<50			14	17.0732					28	15.8192															42	0.661834
		≤50	65	41.9355					80	45.1977													151	48.0892			296	4.66436
		50-70									125	70.6215															125	1.96974
		>50			68	82.9268			97	54.8023													163	51.9108			328	5.16861
		>51																									0	0
		≥51	90	58.0645																							90	1.41822
		≤55																									0	0
		>55																									0	0
		>70									24	13.5593															24	0.378191
		Missing/not reported					155	100											737	100	3951	100			55	100	4743	74.74
	Menopausal status	Pre-menopausal	43	27.7419											97	18.4411	35	28									175	2.75764
		Postmenopausal	112	72.2581											429	81.5589	90	72									631	9.94327
		Missing			82	100	155	100	177	100	177	100	47	100					737	100	3951	100	314	100	55	100	5540	87.2991
Tumor characteristics	Stage	1			8	9.7561			109	61.5819					183	34.7909											300	4.72739
		2			40	48.7805			29	16.3842			47	100	232	44.1065											348	5.48377
		2a													161	30.6084											161	2.53703
		2b													71	13.4981											71	1.11882
		3			8	9.7561			23	12.9944					111	21.1027											142	2.23763
		3a													77	14.6388											77	1.21336
		3b-c													34	6.46388											34	0.535771
		4			26	31.7073			6	3.38983							9	7.2									41	0.646076
		Missing	155	100			155	100	10	5.64972	177	100					116	92.8	737	100	3951	100	314	100	55	100	5515	86.9051
	Tumor size	Mean (mm)
		Median (mm)													27	5.13308
		≤ 0.5cm																									0	0
		>0.5-1cm																									0	0
		T1a, T1b (0-10mm)													54	10.2662											54	0.85093
		T1c (>10-20mm)													204	38.7833											204	3.21462
		≤ 2cm															34	27.2									34	0.535771
		<2cm									76	42.9379											174	55.414			250	3.93949
		≤ 2.5cm							97	54.8023																	97	1.52852
		2-5cm																					126	40.1274			126	1.9855
		T2 (>20-50mm)													226	42.9658											226	3.5613
		2.1-5cm															63	50.4									63	0.992751
		> 2cm									97	54.8023															97	1.52852
		>2.5							80	45.1977																	80	1.26064
		>5cm															14	11.2					14	4.4586			28	0.441223
		T3 (>50mm)/T4													42	7.98479											42	0.661834
		T4 (all size, with skin or chest wall invasion)															14	11.2									14	0.220611
		Missing	155	100	82	100	155	100			4	2.25989	47	100					737	100	3951	100			55	100	5031	79.2783
	Nodal involvement	N0 (no precision)																					216	68.7898			216	3.40372
		N1 (no precision)																					39	12.4204			39	0.61456
		N2 (no precision)																					59	18.7898			59	0.92972
		0 positive node			24	29.2683									315	59.8859											339	5.34195
		1-3 positive nodes			19	23.1707									114	21.673											133	2.09581
		≤3 positive nodes																									0	0
		>3 positive nodes																									0	0
		>4 positive nodes			20	24.3902																					20	0.315159
		4-9 positive nodes													68	12.9278											68	1.07154
		>9 nodes													29	5.51331											29	0.456981
		Positive	57	36.7742	39	47.561			77	43.5028	66	37.2881			211	40.1141	70	56					98	31.2102			618	9.73842
		Negative	41	26.4516	24	29.2683			100	56.4972	104	58.7571			315	59.8859	55	44					216	68.7898			855	13.4731
		Missing	57	36.7742	19	23.1707	155	100			7	3.9548	47	100					737	100	3951	100			55	100	4873	76.7885
	Metastasis (at time of sample collection)	M0	155	100	56	68.2927	155	100	161	90.9605	177	100	47	100	526	100	116	92.8					314	100			1552	24.4564
		M1			26	31.7073			6	3.38983							9	7.2									41	0.646076
		Missing							10	5.64972									737	100	3951	100			55	100	4753	74.8976
	Grade	I	30	19.3548					60	33.8983	21	11.8644			66	12.5475							6	1.91083			183	2.88371
		II	88	56.7742					65	36.7232	73	41.2429	47	100	270	51.3308							41	13.0573			584	9.20265
		I-II (low grade)	118	76.129					125	70.6215	94	53.1073			336	63.8783							47	14.9682			720	11.3457
		III (high grade)	37	23.871					52	29.3785	71	40.113			190	36.1217							265	84.3949			615	9.69114
		Missing			82	100	155	100			12	6.77966					125	100	737	100	3951	100	2	0.636943	55	100	4964	78.2225
	Histological type	Infiltrating ductal carcinoma	126	81.2903									47	100	458	87.0722											631	9.94327
		Infiltrating lobular carcinoma													35	6.65399											35	0.551529
		Lobular/ductal																									0	0
		Mucinous/mucoid																									0	0
		Anaplasic																									0	0
		Tubular/Papillary/Cribriform																									0	0
		Adenocarcinoma																									0	0
		Medullary carcinoma																									0	0
		Ductal carcinoma in situ																									0	0
		Other	29	18.7097											31	5.89354											60	0.945477
		Missing			82	100	155	100	177	100	177	100					125	100	737	100	3951	100	314	100	55	100	5618	88.5282
	Molecular subtype	ER+	64	41.2903	53	64.6341			89	50.2825	72	40.678			350	66.5399	61	48.8									689	10.8572
		ER+ missing	55	35.4839							55	31.0734			11	2.09125											121	1.90671
		PR+	55	35.4839	47	57.3171					60	33.8983			312	59.3156											474	7.46927
		PR+ missing	69	44.5161							55	31.0734			35	6.65399											159	2.50552
		HER2+																									0	0
		HER2+ missing																									0	0
		TNBC (IHC)																					314	100	55	100	369	5.81469
		Missing/not reported					227	146.452					47	100					737	100	3951	100					4735	74.6139
	Tumor calcifications (histologic)	Yes			30	36.5854																					30	0.472739
		No			29	35.3659																					29	0.456981
		Missing/not reported	155	100	23	28.0488	155	100	177	100	177	100	47	100	526	100	125	100	737	100	3951	100	314	100	55	100	6287	99.0703
	Calcemia	Normocalcemic at time of diagnosis	155	100					177	100			47	100													379	5.97227
		Hypercalcemic at time of diagnosis																									0	0
		Developed hypercalcemia during follow-up	5	3.22581	30	36.5854	5	3.22581																			35	0.551529
		Not reported									177	100			526	100	125	100	737	100	3951	100	314	100	55	100	5885	92.7356
Treatment	Treatment regimen	Pre-adjuvant chemotherapy													28	5.32319											28	0.441223
		Biopsy alone			9	10.9756																					9	0.141822
		Breast conservative surgery/wide local excision	58	37.4194	15	18.2927									226	42.9658							136	43.3121			435	6.85471
		Mastectomy	97	62.5806	58	70.7317							47	100	264	50.1901							178	56.6879			644	10.1481
		Axillary dissection	97	62.5806	63	76.8293																					160	2.52127
		Post-adjuvant chemotherapy													184	34.981											184	2.89946
		Post-adjuvant radiotherapy											13	27.6596	216	41.0646											229	3.60857
		Adjuvant chemotherapy			16	19.5122																	220	70.0637			236	3.71888
		Adjuvant radiotherapy	58	37.4194	27	32.9268																	192	61.1465			277	4.36495
		Adjuvant endocrine therapy (Tamoxifen)			22	26.8293							47	100	295	56.0837											364	5.7359
		No treatment or tamoxifen only																									0	0
		Not reported/not detailed					155	100	177	100	177	100			36	6.84411	125	100	737	100	3951	100			55	100	5258	82.8553
PTHrP/PTHLH measurement																											Number of cohorts	%
	PTHrP/PTHLH measurement		1 = yes		1 = yes		1 = yes		1 = yes		1 = yes		1 = yes		1 = yes		1 = yes		1 = yes		1 = yes		1 = yes		1 = yes		11	100
	Tissue	Tumor	1		1		1		1		1		1		1		1		1		1		1		1		11	100
		Blood (plasma)
	Sample collection	Surgery/biopsy	1		1				1		1		1		1		1						1				8	72.7273
		Not reported					1												1		1				1		3	27.2727
	Tissue fixation	Formalin-fixed and paraffin embedded	1		1		1		1		1		1				1						1				7	63.6364
		Snap frozen																									0	0
		Not reported													1				1		1				1		4	36.3636
		Not applicable																									0	0
	Measurement method	Immunohistochemistry	1		1		1		1		1		1		1		1						1				8	72.7273
		Immunofluorescence-based immunohistochemistry																									0	0
		Immunoradiometric assay (IRMA)																									0	0
		radioimmunoassay (RIA)																									0	0
		RT-PCR																									0	0
		RT-qPCR																									0	0
		Microarray																	1		1				1		3	27.2727
		Not reported																									0	0
	Targeted portion of PTHrP/PTHLH	PTHrP(1-14)													1												1	9.09091
		PTHrP(1-34)			1						1																2	18.1818
		PTHrP(1-86)																									0	0
		PTHrP(34-67)					1																				0	0
		PTHrP(37-67)	1																								1	9.09091
		PTHrP(38-64)											1														1	9.09091
		PTHrP(41-177)																					1				1	9.09091
		PTHLH P1 transcripts (exon 1)																									0	0
		PTHLH P2 transcripts (exons 1-3)																									0	0
		PTHLH P3 transcripts (exons 2-3)																									0	0
		PTHLH (exons 3-4)																			1						1	9.09091
		PTHLH 139 (exon 4)																									0	0
		PTHLH 173 (exons 4-5) 1																									0	0
		PTHLH 173 (exons 4-5) 2																									0	0
		PTHLH 141 (exons 4-7)																									0	0
		Not reported							1								1		1						1		4	36.3636
	Quantification method	Qualitative (Yes/no)	1								1		1		1		1						1		1		7	63.6364
		Semiquantitative (scoring system)			1				1				1														3	27.2727
		Quantitative (continuous)																	1		1						2	18.1818
		Not reported					1																				0	0
	Positive control (reported)	Yes	1		1						1				1								1				5	45.4545
		No					1		1				1				1		1		1				1		6	54.5455
	Negative control (reported)	Yes	1		1				1		1		1		1		1						1				8	72.7273
		No					1												1		1				1		3	27.2727
	Reproducibility assessment (reported)	Yes	1		1										1		1						1				5	45.4545
		No					1		1		1		1						1		1				1		6	54.5455
Study results	Follow-up period	≥5 years	1																								1	9.09091
		≥3 years			1																						1	9.09091
		Mean = 6.1 years							1																		1	9.09091
		5 years									1																1	9.09091
		7 years											1														1	9.09091
		Minimum of 8 years, median = 10 years													1												1	9.09091
		97 months, range 5 to 243 months censored at 5 years for analyses															1										1	9.09091
		Censored at 10 years																	1		1						2	18.1818
		Median 3.6 years, range 0.1 to 9.8 years																					1				1	9.09091
		Not reported					1																		1		1	9.09091
	Statistical model	Kaplan-Meier/log rank test	1		1				1		1		1		1		1		1		1		1		1		11	100
		Cox regression analysis							1								1		1								3	27.2727
		Logistic regression analysis							1								1										2	18.1818
		Cox's model of proportional hazard											1		1												2	18.1818
		Proportional hazards regression models																					1		1		2	18.1818
		Not reported					1																				0	0
	Univariate analyses (all patients)	Association between high PTHrP/PTHLH and better outcome											1	Mean survival time was higher in PTHrP IRS >6 compared to IRS ≤6	1	HR = 0.43 [0.30-0.62] p<0.001			1	PTHrP (high, medium, low) was associated with a better outcome. p=0.007	1	Low PTHLH HR = 1.5 [1.3-1.7] p<0.001					4	36.3636
		Association between high PTHrP/PTHLH and worst outcome																					1	HR = 2.033 [1.221-3.386] p=0.0064	1	p=0.0018	2	18.1818
		No association between PTHrP/PTHLH and overall survival	1	24/87 of PTHrP-positive tumors have died compared to 19/68 PTHrP-negative tumors. Univariate Chi-Squared for the log-rank test p=0.74	1		1	HR=NR p=0.74			1		1	PTHrP measurement in a semiquantitative way, chi-squared=0.72 p=0.39													4	36.3636
		Not reported							1								1										2	18.1818
	Multivariate analyses (all patients)	Association between high PTHrP/PTHLH and better outcome													1	HR = 0.47 [0.32-0.69] p<0.001			1	Low PTHLH HR between 1.25 and 1.5 p=0.03							2	18.1818
		Association between high PTHrP/PTHLH and worst outcome																									0	0
		No association between PTHrP/PTHLH and overall survival									1												1	HR = 1.590 [0.925-2.736] p=0.0936			2	18.1818
		Not reported	1		1		1		1				1				1				1				1		7	63.6364
	Univariate analyses (in patients without distant metastases at diagnostic only)	Association between high PTHrP/PTHLH and better outcome																									0	0
		Association between high PTHrP/PTHLH and worst outcome							1	When PTHrP was assessed semi-quantitatively (-, + and ++), n=171 HR=NR p<0.05			287				1	n=116 p = 0.030 the survival rate was 94% in PTHrP-negative patients while it was 77% in PTHrP-positive patients									289	2627.27
		No association between PTHrP/PTHLH and overall survival																									0	0
		Not reported	1		1		1				1		1		1				1		1		1		1		9	81.8182
	Multivariate analyses (in patients without distant metastases at diagnostic only)	Association between high PTHrP/PTHLH and better outcome																									0	0
		Association between high PTHrP/PTHLH and worst outcome							1	When PTHrP was assessed semi-quantitatively (-, + and ++) n=171 RR=1.979 [1.090-3.590] p = 0.025							1	n=116 RR=3.644 [1.1821-15.8803] p=0.0226									2	18.1818
		No association between PTHrP/PTHLH and overall survival																									0	0
		Not reported	1		1		1				1		1		1				1		1		1		1		9	81.8182
	Univariate analyses (in patients with IRS≤6 only)	Association between high PTHrP/PTHLH and better outcome																									0	0
		Association between high PTHrP/PTHLH and worst outcome											1	n=22 chi-squared = 4.01 p=0.045													1	9.09091
		No association between PTHrP/PTHLH and overall survival																									0	0
		Not reported	1		1		1		1		1				1		1		1		1		1		1		10	90.9091
	Univariate analyses (in patients with IRS>6 only)	Association between high PTHrP/PTHLH and better outcome																									0	0
		Association between high PTHrP/PTHLH and worst outcome																									0	0
		No association between PTHrP/PTHLH and overall survival											1														1	9.09091
		Not reported	1		1		1		1		1				1		1		1		1		1		1		10	90.9091
	Univariate analyses (in lymph node negative patients only)	Association between high PTHrP/PTHLH and better outcome																	1	p=0.031							1	9.09091
		Association between high PTHrP/PTHLH and worst outcome																					1	HR = 2.238 [1.076-4.656] p=0.0312			1	9.09091
		No association between PTHrP/PTHLH and overall survival																									0	0
		Not reported	1		1		1		1		1		1		1		1				1				1		9	81.8182
	Univariate analyses (in lymph node positive patients only)	Association between high PTHrP/PTHLH and better outcome																									0	0
		Association between high PTHrP/PTHLH and worst outcome																									0	0
		No association between PTHrP/PTHLH and overall survival																	1				1				2	18.1818
		Not reported	1		1		1		1		1		1		1		1				1				1		9	81.8182
	Univariate analyses (in ER-negative patients only)	Association between high PTHrP/PTHLH and better outcome																									0	0
		Association between high PTHrP/PTHLH and worst outcome																									0	0
		No association between PTHrP/PTHLH and overall survival																	1								1	9.09091
		Not reported	1		1		1		1		1		1		1		1				1		1		1		10	90.9091
	Univariate analyses (in ER-positive patients only)	Association between high PTHrP/PTHLH and better outcome																	1	p=0.027							1	9.09091
		Association between high PTHrP/PTHLH and worst outcome																									0	0
		No association between PTHrP/PTHLH and overall survival																									0	0
		Not reported	1		1		1		1		1		1		1		1				1		1		1		10	90.9091
	Univariate analyses (in lymph node negative patients without adjuvant chemotherapy only)	Association between high PTHrP/PTHLH and better outcome																									0	0
		Association between high PTHrP/PTHLH and worst outcome																					1	HR = 2.576 [1.019-6.513] p=0.0456			1	9.09091
		No association between PTHrP/PTHLH and overall survival																									0	0
		Not reported	1		1		1		1		1		1		1		1		1		1				1		10	90.9091
	Univariate analyses (in lymph node negative patients with adjuvant chemotherapy only)	Association between high PTHrP/PTHLH and better outcome																									0	0
		Association between high PTHrP/PTHLH and worst outcome																									0	0
		No association between PTHrP/PTHLH and overall survival																					1				1	9.09091
		Not reported	1		1		1		1		1		1		1		1		1		1				1		10	90.9091
Conclusions	- 10 studies, incuding 11 cohorts and 6,346 patients have examined the relationship between PTHrP/PTHLH expression in breast tumors and patients' overall survival.
	- IHC has been used in 8/11 cohorts, while microarrays have been used in 3/11 cohorts.
	-Univariate analyses in all patients have been performed in 8 independent studies, representing 6,044 patients.
	- No association between PTHrP/PTHLH and patients' overall survival has been reported in 5 cohorts (n=461). On the other hand, in 3 cohorts (n=5,261), an association between higher PTHrP/PTHLH and a better outcome was reported.
	- In TNBC patients, univariate analyses support an association between pTHrP/PTHLH and worst patients' outcome. This association does not persist once adjusted.
	Same patients than in Bundred et al. 1992. However, it remains unclear if as in the study performed in 1992, authors used PTHrP(37-67) or if they re-assessed PTHrP expression by using an antibody targeting PTHrP(34-67) as described in Bundred et al. 1996.

## Sheet: Recurrence free survival
			PTHrP/PTHLH measurement in tumor tissue
			Southby et al. 1990		Bundred et al. 1992		Kissin et al. 1993		Bouizar et al. 1999		Yoshida et al. 2000		Linforth et al. 2002		Surowiak et al. 2003		Zia et al. 2007		Xu et al. 2015		Tran et al. 2018				Assaker et al. 2020		Total (tumor)
			N	%	N	%	N	%	N	%	N	%	N	%	N	%	N	%	N	%	N	%	N	%	N	%	N	%
	Clinico-pathological characteristics	N	102	4.00628	155	6.08798	82	3.22074	74	2.90652	177	6.95208	177	100	47	1.84603	124	4.87038	497	280.791	410		387	15.2003	314	12.3331	2546	100
Patients characteristics	Age	Mean							58		53.6				60.39						58.1		59.3
		Median																	56.7						52
		Range							38-79		27-87								26-95		30-88		29-90		27-90
		<50	30	29.4118			14	17.0732					28	15.8192													72	2.82797
		≤50			65	41.9355			19	25.6757	80	45.1977													151	48.0892	315	12.3723
		50-70											125	70.6215													125	4.90966
		>50					68	82.9268	55	74.3243	97	54.8023													163	51.9108	383	15.0432
		>51	61	59.8039																							61	2.39592
		≥51			90	58.0645																					90	3.53496
		≤55																	267	53.7223							267	10.487
		>55																	230	46.2777							230	9.03378
		>70											24	29.2683													24	0.942655
		Missing/not reported	11	10.7843													124	100									135	5.30244
	Menopausal status	Pre-menopausal			43	27.7419			11	14.8649											108	26.3415	101	26.0982			263	10.3299
		Postmenopausal			112	72.2581			63	85.1351											302	73.6585	286	73.9018			763	29.9686
		Missing	102	100			82	100			177	100	177	100	47	100	124	100	497	100					314	100	1520	59.7015
Tumor characteristics	Stage	1	19	18.6275			8	9.7561			109	61.5819					70	56.4516	195	39.2354							401	15.7502
		2	46	45.098			40	48.7805			29	16.3842			47	100	40	32.2581	210	42.2535							412	16.1822
		2a																									0	0
		2b																									0	0
		3	19	18.6275			8	9.7561			23	12.9944					7	5.64516	92	18.5111							149	5.85232
		3a																									0	0
		3b-c																									0	0
		4	7	6.86275			26	31.7073			6	3.38983					4	3.22581									43	1.68892
		Missing	11	10.7843	155	100			74	100	10	5.64972	177	100			3	2.41935			410	100	387	100	314	100	1541	60.5263
	Tumor size	Mean (mm)
		Median (mm)
		≤ 0.5cm																			16	3.90244	12	3.10078			28	1.09976
		>0.5-1cm																			59	14.3902	43	11.1111			102	4.00628
		T1a, T1b (0-10mm)																									0	0
		T1c (>10-20mm)																			108	26.3415	99	25.5814			207	8.1304
		≤ 2cm							14	18.9189									278	55.9356							292	11.469
		<2cm											76	42.9379											174	55.414	250	9.81932
		≤ 2.5cm									97	54.8023															97	3.8099
		2-5cm																							126	40.1274	126	4.94894
		T2 (>20-50mm)																			159	38.7805	75	19.3798			234	9.19089
		2.1-5cm																									0	0
		> 2cm							60	81.0811			97	54.8023					219	44.0644							376	14.7683
		>2.5									80	45.1977															80	3.14218
		>5cm																			39	9.5122	19	4.90956	14	4.4586	72	2.82797
		T3 (>50mm)/T4																									0	0
		T4 (all size, with skin or chest wall invasion)																									0	0
		Missing	102	100	155	100	82	100					4	2.25989	47	100	124	100			29	7.07317	139	35.9173			682	26.7871
	Nodal involvement	N0 (no precision)																							216	68.7898	216	8.4839
		N1 (no precision)																							39	12.4204	39	1.53181
		N2 (no precision)																							59	18.7898	59	2.31736
		0 positive node	34	33.3333			24	29.2683	18	24.3243																	76	2.98507
		1-3 positive nodes	19	18.6275			19	23.1707	22	29.7297																	60	2.35664
		≤3 positive nodes							29	39.1892																	29	1.13904
		>3 positive nodes	24	23.5294																							24	0.942655
		>4 positive nodes					20	24.3902																			20	0.785546
		4-9 positive nodes																									0	0
		>9 nodes																									0	0
		Positive	43	42.1569	57	36.7742	39	47.561	51	68.9189	77	43.5028	66	37.2881					184	37.0221	222	54.1463	115	29.7158	98	31.2102	952	37.392
		Negative	34	33.3333	41	26.4516	24	29.2683	18	24.3243	100	56.4972	104	58.7571					302	60.7646	188	45.8537	153	39.5349	216	68.7898	1180	46.3472
		Missing	25	24.5098	57	36.7742	19	23.1707	5	6.75676			7	3.9548	47	100	124	100	11	2.21328			119	30.7494			414	16.2608
	Metastasis (at time of sample collection)	M0	84	82.3529	155	100	56	68.2927	74	100	161	90.9605	177	100	47	100	117	94.3548	497	100					314	100	1682	66.0644
		M1	7	6.86275			26	31.7073			6	3.38983					4	3.22581									43	1.68892
		Missing	11	10.7843							10	5.64972					3	2.41935			410	100	387	100			821	32.2467
	Grade	I	8	7.84314	30	19.3548			2	2.7027	60	33.8983	21	11.8644			24	19.3548			69	16.8293	71	18.3463	6	1.91083	291	11.4297
		II	32	31.3725	88	56.7742			39	52.7027	65	36.7232	73	41.2429	47	100	42	33.871			212	51.7073	245	63.3075	41	13.0573	884	34.7211
		I-II (low grade)	40	39.2157	118	76.129			41	55.4054	125	70.6215	94	53.1073			66	53.2258	352	70.8249	281	68.5366	316	81.6537	47	14.9682	1480	58.1304
		III (high grade)	45	44.1176	37	23.871			31	41.8919	52	29.3785	71	40.113			58	46.7742	133	26.7606	108	26.3415	63	16.2791	265	84.3949	863	33.8963
		Missing	17	16.6667			82	100	2	2.7027			12	6.77966					12	2.41449	21	5.12195	8	2.06718	2	0.636943	156	6.12726
	Histological type	Infiltrating ductal carcinoma	52	50.9804	126	81.2903			66	89.1892					47	100	94	75.8065	423	85.1107							808	31.7361
		Infiltrating lobular carcinoma	5	4.90196					7	9.45946							14	11.2903									26	1.02121
		Lobular/ductal																									0	0
		Mucinous/mucoid	3	2.94118																							3	0.117832
		Anaplasic	5	4.90196																							5	0.196386
		Tubular/Papillary/Cribriform	4	3.92157																							4	0.157109
		Adenocarcinoma																									0	0
		Medullary carcinoma																									0	0
		Ductal carcinoma in situ																									0	0
		Other	22	21.5686	29	18.7097			1	1.35135							16	12.9032	74	14.8893							142	5.57738
		Missing	11	10.7843			82	100			177	100	177	100							410	100	387	100	314	100	1558	61.194
	Molecular subtype	ER+	54	52.9412	64	41.2903	53	64.6341	48	64.8649	89	50.2825	72	40.678					341	68.6117	222	54.1463	222	57.3643			1165	45.7581
		ER+ missing			55	35.4839							55	31.0734					22	4.42656	9	2.19512	99	25.5814			240	9.42655
		PR+	49	48.0392	55	35.4839	47	57.3171	29	39.1892			60	33.8983							211	51.4634	171	44.186			622	24.4305
		PR+ missing			69	44.5161							55	31.0734							23	5.60976	101	26.0982			248	9.74077
		HER2+																	265	53.3199	43	10.4878	25	6.45995			333	13.0793
		HER2+ missing																	55	11.0664	17	4.14634	140	36.1757			212	8.32679
		TNBC (IHC)																							314	100	314	12.3331
		Missing/not reported													47	100	124	100									171	6.71642
	Tumor calcifications (histologic)	Yes	47	46.0784			30	36.5854																			77	3.02435
		No	44	43.1373			29	35.3659																			73	2.86724
		Missing/not reported	11	10.7843	155	100	23	28.0488	74	100	177	100			47	100	124	100	497	100	410	100	387	100	314	100	2219	87.1563
	Calcemia	Normocalcemic at time of diagnosis	102	100	155	100			74	100	177	100			47	100											555	21.7989
		Hypercalcemic at time of diagnosis																									0	0
		Developed hypercalcemia during follow-up	3	2.94118			30	36.5854																			33	1.29615
		Not reported											177	100			124	100	497	100	410	100	387	100	314	100	1909	74.9804
Treatment	Treatment regimen	Pre-adjuvant chemotherapy																									0	0
		Biopsy alone	2	1.96078			9	10.9756																			11	0.43205
		Breast conservative surgery/wide local excision	22	21.5686	58	37.4194	15	18.2927																	136	43.3121	231	9.07306
		Mastectomy	71	69.6078	97	62.5806	58	70.7317							47	100									178	56.6879	451	17.7141
		Axillary dissection			97	62.5806	63	76.8293																			160	6.28437
		Post-adjuvant chemotherapy																									0	0
		Post-adjuvant radiotherapy													13	27.6596											13	0.510605
		Adjuvant chemotherapy	27	26.4706			16	19.5122																	220	70.0637	263	10.3299
		Adjuvant radiotherapy	27	26.4706	58	37.4194	27	32.9268																	192	61.1465	304	11.9403
		Adjuvant endocrine therapy (Tamoxifen)	32	31.3725			22	26.8293							47	100											101	3.96701
		No treatment or tamoxifen only																									0	0
		Not reported/not detailed							74	100	177	100	177	100			124	100	497	100	410	100	387	100			1846	72.5059
PTHrP/PTHLH measurement																											Number of cohorts	%
	PTHrP/PTHLH measurement		1 = yes		1 = yes		1 = yes		1 = yes		1 = yes		1 = yes		1 = yes		1 = yes		1 = yes		1 = yes		1 = yes		1 = yes		12	100
	Tissue	Tumor	1		1		1		1		1		1		1		1		1		1		1		1		12	100
		Blood (plasma)
	Sample collection	Surgery/biopsy	1		1		1		1		1		1		1				1						1		9	75
		Not reported															1				1		1				3	25
	Tissue fixation	Formalin-fixed and paraffin embedded	1		1		1				1		1		1				1		1		1		1		10	83.3333
		Snap frozen							1								1										2	16.6667
		Not reported																									0	0
		Not applicable																									0	0
	Measurement method	Immunohistochemistry	1		1		1				1		1		1				1						1		8	66.6667
		Immunofluorescence-based immunohistochemistry																			1		1				2	16.6667
		Immunoradiometric assay (IRMA)																									0	0
		radioimmunoassay (RIA)																									0	0
		RT-PCR							1																		1	8.33333
		RT-qPCR															1										1	8.33333
		Microarray																									0	0
		Not reported																									0	0
	Targeted portion of PTHrP/PTHLH	PTHrP(1-14)																									0	0
		PTHrP(1-34)	1				1						1														3	25
		PTHrP(1-86)																									0	0
		PTHrP(34-67)																									0	0
		PTHrP(37-67)			1																						1	8.33333
		PTHrP(38-64)													1												1	8.33333
		PTHrP(41-177)																			1		1		1		3	25
		PTHLH P1 transcripts (exon 1)							1																		1	8.33333
		PTHLH P2 transcripts (exons 1-3)							1																		1	8.33333
		PTHLH P3 transcripts (exons 2-3)							1																		1	8.33333
		PTHLH (exons 3-4)																									0	0
		PTHLH 139 (exon 4)							1																		1	8.33333
		PTHLH 173 (exons 4-5) 1							1																		1	8.33333
		PTHLH 173 (exons 4-5) 2							1																		1	8.33333
		PTHLH 141 (exons 4-7)							1																		1	8.33333
		Not reported									1						1		1								3	25
	Quantification method	Qualitative (Yes/no)			1				1		1		1		1				1						1		7	58.3333
		Semiquantitative (scoring system)	1				1				1				1												4	33.3333
		Quantitative (continuous)							1								1				1		1				4	33.3333
		Not reported																									0	0
	Positive control (reported)	Yes	1		1		1		1				1				1		1						1		8	66.6667
		No									1				1						1		1				4	33.3333
	Negative control (reported)	Yes	1		1		1		1		1		1		1				1						1		9	75
		No															1				1		1				3	25
	Reproducibility assessment (reported)	Yes	1		1		1		1								1		1						1		7	58.3333
		No									1		1		1						1		1				5	41.6667
Study results	Follow-up period	≥5 years			1																						1	8.33333
		At least 3 years					1																				1	8.33333
		Median 7 years, range 1 to 14 years							1																		1	8.33333
		Mean = 6.1 years									1																1	8.33333
		5 years											1														1	8.33333
		7 years													1												1	8.33333
		Median = 10 years															1										1	8.33333
		Median = 48 months, range 2 to 85 months																	1								1	8.33333
		Median disease-free follow-up = 8.8 years																			1						1
		Median = 7.5 years																					1				1	8.33333
		Median for overall survival = 3.6, range 0.1 to 9.8																							1		1	8.33333
		Not reported	1																								1	8.33333
	Statistical model	Kaplan-Meier/log rank test			1		1				1		1		1				1		1		1		1		9	75
		Kruskal Wallis test/Mann Whitney test													1												1	8.33333
		Chi-squared/Fisher's test	1				1		1																1		4	33.3333
		Scheffe's S-test							1																		1	8.33333
		Cox regression									1																1	8.33333
		Logistic regression analysis									1																1	8.33333
		Pearson's chi-square test											1						1								2
		Cox's model of proportional hazard													1				1								2	16.6667
		Proportional hazards regression models																							1		1	8.33333
		Student's t test of Mann-Whitney test																									0	0
		Not reported															1										1	8.33333
	Univariate analyses (all patients)	Association between higher PTHrP/PTHLH and a higher frequence of recurrence							1	PTHrP(139)/S14 was higher in tumors that metastasized (0.29 ± 0.03) than in patients who did not develop metastases (0.13 ± 0.03), p < 0.01, P3-initiated PTHrP was more frequent in patients who developed metastases (37/48, 78%) than in nonmetastatic tumors (11/16, 64%), p < 0.01 and P3-initiated PTHrP was higher in tumors that metastasized (0.31± 0.04) than in patients who did not develop metasta…																	1	8.33333
		Association between higher PTHrP/PTHLH and a lower frequence of recurrence																									0	0
		No association between PTHrP/PTHLH and frequence of recurrence			1	31/87 (35%) of PTHrP-positive tumors have relapsed compared to 16/68 (24%) PTHrP-negative tumors. Univariate Chi-Squared for the log-rank test p = 0.091			1	PTHrP(141), P2-initiated PTHrP							1		1	68/212 PTHrP-positive tumors have relapsed compared to 48/177 PTHrP-negative tumors. Chi-squared= 1.133, p=0.287					1	25/130 of low-PTHrP tumors had a progression compared to 36/160 of high-PTHrP tumors p=0.563	5	41.6667
		Association between higher PTHrP/PTHLH and a higher frequence of distant metastases (other than bones)																									0	0
		Association between higher PTHrP/PTHLH and a lower frequence of distant metastases (other than bones)																									0	0
		No association between PTHrP/PTHLH and distant metastases (other than bones)									1	74/126 patients without distant metastases were PTHrP+ or ++ while 15/22 patients with visceral and/or soft tissue metastases were PTHrP + or ++															1	8.33333
		Association between higher PTHrP/PTHLH and a reduced recurrence-free survival time											1	Pearson's chi-squared test p=0.03													1	8.33333
		Association between higher PTHrP/PTHLH and an increased recurrence-free survival time																			1	Nuclear PTHrP specifically HR = 1.37[1.04-1.80] p=0.028	1	Nuclear PTHrP specifically HR = 1.86[1.16-3.00] p=0.011			2	16.6667
		No association between PTHrP/PTHLH and recurrence-free survival time					1	HR=NR							1	Chi-squared=0.11 p=0.74 (100% stage 2)			1		1	Cytoplasmic PTHrP	1	Cytoplasmic PTHrP	1	HR = 1.487[0.890-2.485] p=0.1295	6	50
		Association between higher PTHrP/PTHLH and an increased number of distant metastases (excluding bone)																									0	0
		Association between higher PTHrP/PTHLH and a reduced number of distant metastases (excluding bone)																									0	0
		No association between PTHrP/PTHLH and the number of distant metastases (excluding bone)													1	H=3.34 p=0.34 (100% stage 2)											1	8.33333
		Not reported	1							PTHrP(173), not expression detected																	1	8.33333
	Multivariate analyses (all patients)	Association between higher PTHrP/PTHLH and a higher frequence of recurrence																									0	0
		Association between higher PTHrP/PTHLH and a reduced frequence of recurrence																									0	0
		No association between PTHrP/PTHLH and frequence of recurrence																	1	HR=1.022[0.684-1.527] p=0.916							1	8.33333
		Not reported	1		1		1		1		1		1		1		1				1		1		1		11	91.6667
	Univariate analyses (in stage 1 to 3 patients only)	Association between higher PTHrP/PTHLH and a higher frequence of recurrence							1	PTHrP(139)/S14 was higher in tumors that metastasized (0.29 ± 0.03) than in patients who did not develop metastases (0.13 ± 0.03), p < 0.01, P3-initiated PTHrP was more frequent in patients who developed metastases (37/48, 78%) than in nonmetastatic tumors (11/16, 64%), p < 0.01 and P3-initiated PTHrP was higher in tumors that metastasized (0.31 ± 0.04) than in patients who did not develop metast…																	1	8.33333
		Association between higher PTHrP/PTHLH and a reduced frequence of recurrence																									0	0
		No association between PTHrP/PTHLH and frequence of recurrence	1	17/84 (20%) have developed recurrent disease (6/17 local + distant, 6/17 local only and 5/17 distant alone). 5/11 patients with distant metastases were PTHrP positive compared to 6/11 PTHrP-negative. Group A (84): 49 had a primary tumor PTHrP+ and 35 had a a primary tumor PTHrP-	1	31/87 (35%) of PTHrP-positive tumors have relapsed compared to 16/68 (24%) PTHrP-negative tumors. Univariate Chi-Squared for the log-rank test p = 0.091	1	20/30 patients with no recurrence were PTHrP-positive compared to 17/26 in patients who developed distant metastases within 3 years.	1	PTHrP(141), P2-initiated PTHrP															1	25/130 of low-PTHrP tumors had a progression compared to 36/160 of high-PTHrP tumors p=0.563	5	41.6667
		Association between higher PTHrP/PTHLH and a reduced recurrence-free survival time											1	Pearson's chi-squared test p=0.03													1	8.33333
		Association between higher PTHrP/PTHLH and an increased recurrence-free survival time																									0	0
		No association between PTHrP/PTHLH and recurrence-free survival time									1	When PTHrP is assessed semiquanntitatively (-, +, ++) HR=NR p=0.09			1	Chi-squared=0.11 p=0.74 (100% stage 2)			1						1	HR = 1.487[0.890-2.485] p=0.1295	4	33.3333
		Not reported								PTHrP(173), not expression detected							1				1		1				3	25
	Multivariate analyses (in stage 1 to 3 patients only)	Association between higher PTHrP/PTHLH and a higher frequence of recurrence																									0	0
		Association between higher PTHrP/PTHLH and a reduced frequence of recurrence																									0	0
		No association between PTHrP/PTHLH and frequence of recurrence																	1	HR=1.022[0.684-1.527] p=0.916							1	8.33333
		Not reported	1		1		1		1		1		1		1		1				1		1		1		11	91.6667
	Univariate analyses (in ER-negative patients only)	Association between high PTHrP/PTHLH and better outcome																									0	0
		Association between high PTHrP/PTHLH and worst outcome																	1	p=0.027							1	8.33333
		No association between PTHrP/PTHLH and disease-free survival																									0	0
		Not reported	1		1		1		1		1		1		1		1				1		1		1		11	91.6667
	Univariate analyses (in ER-positive patients only)	Association between high PTHrP/PTHLH and better outcome																									0	0
		Association between high PTHrP/PTHLH and worst outcome																									0	0
		No association between PTHrP/PTHLH and disease-free survival																	1	p=0.521							1	8.33333
		Not reported	1		1		1		1		1		1		1		1				1		1		1		11	91.6667
Conclusions	- Eleven studies representing 12 cohorts and 2,546 breast cancer patients have interrogated the association between PTHrP/PTHLH expression and patients' recurrence free survival.
	- PTHrP/PTHLH has been measured by IHC in 8/12 cohorts, by immunofluorescence-based IHC in 2/12 cohorts, and by RT-PCR in 2/12 cohorts.
	- Most studies have reported an absence of association between PTHrP/PTHLH and both the frequence of relapse and the relapse-free survival time.

## Sheet: Bone metastases free survival
			PTHrP/PTHLH measurement in breast tumor																														PTHrP/PTHLH measurement in blood (plasma)
			Bundred et al. 1991		Bundred et al. 1992		Bouizar et al. 1993		Kohno et al. 1994		Bundred et al. 1996				Bouizar et al. 1999		Yoshida et al. 2000		Surowiak et al. 2003		Henderson et al. 2006		Bohn et al. 2009		Takagaki et al. 2012		Xu et al. 2015		Shalaby et al. 2025		Total (tumor)		Kao et al. 1990		Bundred et al. 1991		Bundred et al. 1996		Mawer et al. 1997		Total (blood)
			N	%	N	%	N	%	N	%	N	%	N	%	N	%	N	%	N	%	N	%	N	%	N	%	N	%	N	%	N	%	N	%	N	%	N	%	N	%	N	%
	Clinico-pathological characteristics	N	178	7.90409	155	6.88277	38	1.68739	28	1.24334	227	10.0799	132	5.86146	74	3.28597	177	7.85968	47	2.08703	526	23.357	80	3.5524	125	5.55062	497	22.0693	123	54.185	2252	100	4		98	19.6787	267		129		498	100
Patients characteristics	Age	Mean					58								58		53.6		60.39						57.4				55.05
		Median																			60						56.7		55
		Range					38-79								38-79		27-87				27-93				31-88		26-95		30-82
		<50																											39	31.7073	39	1.73179									0	0
		≤50			65	41.9355	13	34.2105							19	25.6757	80	45.1977													177	7.85968									0	0
		50-70																													0	0									0	0
		≥50																											84	68.2927	84	3.73002									0	0
		>50													55	74.3243	97	54.8023													152	6.74956									0	0
		>51					25	65.7895																							25	1.11012									0	0
		≥51			90	58.0645																									90	3.99645									0	0
		≤55																									267	53.7223			267	11.8561									0	0
		>55																									230	46.2777			230	10.2131									0	0
		>70																													0	0									0	0
		Missing/not reported	178	114.839					28	100	227	100	132	100									80	100							645	28.6412	4	100	98	100	267	100	129	100	498	100
	Menopausal status	Pre-menopausal			43	27.7419	14	36.8421							11	14.8649					97	18.4411			35	28			55	44.7154	255	11.3233									0	0
		Postmenopausal			112	72.2581	24	63.1579							63	85.1351					429	81.5589			90	72			68	55.2846	786	34.9023									0	0
		Missing	178	114.839					28	100	227	100	132	100			177	100	47	100			80	100			497	100			1366	60.6572	4	100	98	100	267	100	129	100	498	100
Tumor characteristics	Stage	1					4	10.5263									109	61.5819			183	34.7909					195	39.2354			491	21.8028									0	0
		2					21	55.2632									29	16.3842	47	100	232	44.1065					210	42.2535			539	23.9343									0	0
		2a																			161	30.6084									161	7.1492									0	0
		2b																			71	13.4981									71	3.15275									0	0
		3					13	34.2105									23	12.9944			111	21.1027					92	18.5111			239	10.6128									0	0
		3a																			77	14.6388									77	3.41918									0	0
		3b-c																			34	6.46388									34	1.50977									0	0
		4	72	46.4516							72	31.7181					6	3.38983							9	7.2					159	7.06039	1	25	41	41.8367	72	26.9663	41	31.7829	155	31.1245
		Early																											56	45.5285	56	2.48668									0	0
		Advanced																											67	54.4715	67	2.97513									0	0
		Missing	106	68.3871	155	100			28	100	155	68.2819	132	100	74	100	10	5.64972					80	100	116	92.8					856	38.0107	4	100	57	58.1633	267	100	88	68.2171	416	83.5341
	Tumor size	Mean (mm)																													0	0
		Median (mm)																			27										27	1.19893
		≤ 0.5cm																													0	0									0	0
		>0.5-1cm																													0	0									0	0
		T1a, T1b (0-10mm)																			54	10.2662									54	2.39787									0	0
		T1c (>10-20mm)																			204	38.7833									204	9.05861									0	0
		T1 (≤ 2cm)					4	10.5263							14	18.9189									34	27.2	278	55.9356	37	30.0813	367	16.2966									0	0
		<2cm																					41	51.25							41	1.8206									0	0
		≤ 2.5cm															97	54.8023													97	4.30728									0	0
		2-5cm																													0	0									0	0
		T2 (>20-50mm)																			226	42.9658							56	45.5285	282	12.5222									0	0
		2.1-5cm																							63	50.4					63	2.79751									0	0
		> 2cm					32	84.2105							60	81.0811							27	33.75			219	44.0644			338	15.0089									0	0
		>2.5															80	45.1977													80	3.5524									0	0
		T3 (>5cm)																					10	12.5	14	11.2			24	19.5122	48	2.13144									0	0
		T3 (>50mm)/T4																			42	7.98479									42	1.86501									0	0
		T4 (all size, with skin or chest wall invasion)																							14	11.2			6	4.87805	20	0.888099									0	0
		Missing	178	114.839	155	100	2	5.26316	28	100	227	100	132	100					47	100			2	2.5							771	34.2362	4	100	98	100	267	100	129	100	498	100
	Nodal involvement	N0 (no precision)																											27	21.9512	27	1.19893									0	0
		N1 (no precision)																											21	17.0732	21	0.932504									0	0
		N2 (no precision)																											34	27.6423	34	1.50977									0	0
		N3 (no precision)																											33	26.8293	33	1.46536									0	0
		0 positive node					12	31.5789							18	24.3243					315	59.8859									345	15.3197									0	0
		1-3 positive nodes					11	28.9474							22	29.7297					114	21.673									147	6.52753									0	0
		≤3 positive nodes													29	39.1892															29	1.28774									0	0
		>3 positive nodes					14	36.8421																							14	0.62167									0	0
		>4 positive nodes																													0	0									0	0
		4-9 positive nodes																			68	12.9278									68	3.01954									0	0
		>9 nodes																			29	5.51331									29	1.28774									0	0
		Positive			57	36.7742	25	65.7895							51	68.9189	77	43.5028			211	40.1141	34	42.5	70	56	184	37.0221	96	78.0488	805	35.746									0	0
		Negative			41	26.4516	12	31.5789							18	24.3243	100	56.4972			315	59.8859	42	52.5	55	44	302	60.7646	27	21.9512	912	40.4973									0	0
		Missing	178	114.839	57	36.7742	1	2.63158	28	100	227	100	132	100	5	6.75676			47	100							11	2.21328			686	30.4618	4	100	98	100	267	100	129	100	498	100
	Metastasis (at time of sample collection)	M0	106	68.3871	155	100	38	100			155	68.2819			74	100	161	90.9605	47	100	526	100	64	80	116	92.8	497	100	110	89.4309	2049	90.9858	3	75	57	58.1633	195	73.0337	88	68.2171	343	68.8755
		M1	72	46.4516							72	31.7181					6	3.38983					16	20	9	7.2			13	10.5691	188	8.34813	1	25	41	41.8367	72	26.9663	41	31.7829	155	31.1245
		Missing							28	100			132	100			10	5.64972													170	7.54885									0	0
	Grade	I			30	19.3548			7	25					2	2.7027	60	33.8983			66	12.5475							2	1.62602	167	7.41563									0	0
		II			88	56.7742	19	50	13	46.4286					39	52.7027	65	36.7232	47	100	270	51.3308							103	83.7398	644	28.5968									0	0
		I-II (low grade)			118	76.129	19	50	8	71.4286					41	55.4054	125	70.6215			336	63.8783					352	70.8249			999	44.3606									0	0
		III (high grade)			37	23.871	11	28.9474		29					31	41.8919	52	29.3785			190	36.1217					133	26.7606	18	14.6341	472	20.9591									0	0
		Missing	178	114.839			8	21.0526			227	100	132	100	2	2.7027							80	100	125	100	12	2.41449			764	33.9254	4	100	98	100	267	100	129	100	498	100
	Histological type	Infiltrating ductal carcinoma			126	81.2903	34	89.4737	28	100					66	89.1892			47	100	458	87.0722	66	82.5			423	85.1107			1248	55.4174									0	0
		Infiltrating lobular carcinoma					2	5.26316							7	9.45946					35	6.65399	10	12.5							54	2.39787									0	0
		Lobular/ductal																					3	3.75							3	0.133215									0	0
		Mucinous/mucoid																													0	0									0	0
		Anaplasic																													0	0									0	0
		Tubular/Papillary/Cribriform																													0	0									0	0
		Adenocarcinoma					1	2.63158																							1	0.044405									0	0
		Medullary carcinoma					1	2.63158																							1	0.044405									0	0
		Ductal carcinoma in situ																													0	0									0	0
		Other			29	18.7097									1	1.35135					31	5.89354	1	1.25			74	14.8893			136	6.03908									0	0
		Missing	178	114.839							227	100	132	100			177	100							125	100			123	100	962	42.7176	4	100	98	100	267	100	129	100	498	100
	Molecular subtype	ER+			64	41.2903			10	35.7143					48	64.8649	89	50.2825			350	66.5399	70	87.5	61	48.8	341	68.6117	97	78.8618	1130	50.1776									0	0
		ER+ missing			55	35.4839			8	28.5714											11	2.09125					22	4.42656			96	4.26288									0	0
		PR+			55	35.4839			10	35.7143					29	39.1892					312	59.3156	63	78.75					86	69.9187	555	24.6448									0	0
		PR+ missing			69	44.5161			8	28.5714											35	6.65399	1	1.25							113	5.01776									0	0
		HER2+																					9	11.25			265	53.3199	48	39.0244	322	14.2984									0	0
		HER2+ missing																					2	2.5			55	11.0664			57	2.53108									0	0
		Luminal A																											50	40.6504	50	2.22025									0	0
		Luminal B																											47	38.2114	47	2.08703									0	0
		HER2-enriched																											16	13.0081	16	0.71048									0	0
		TNBC (IHC)																											10	8.13008	10	0.44405									0	0
		Missing/not reported	178	114.839			38	100			227	100	132	100					47	100											622	27.6199	4	100	98	100	267	100	129	100	498	100
	Tumor calcifications (histologic)	Yes					11	28.9474																							11	0.488455									0	0
		No					19	50																							19	0.843694									0	0
		Missing/not reported	178	114.839	155	100	8	21.0526	28	100	227	100	132	100	74	100	177	100	47	100	526	100	80	100	125	100	497	100	123	100	2377	105.551	4	100	98	100	267	100	129	100	498	100
	Calcemia	Normocalcemic at time of diagnosis	178	114.839	155	100	38	100							74	100	177	100	47	100											669	29.7069			85	86.7347			117	90.6977	202	40.5622
		Hypercalcemic at time of diagnosis																													0	0	4	100	13	13.2653			12	9.30233	29	5.82329
		Developed hypercalcemia during follow-up	25	16.129							30	13.2159																			55	2.44227									0	0
		Not reported							28	100			132	100							526	100	80	100	125	100	497	100	123	100	1511	67.0959					267	100			267	53.6145
Treatment	Treatment regimen	Pre-adjuvant chemotherapy																			28	5.32319									28	1.24334									0	0
		Biopsy alone																													0	0									0	0
		Breast conservative surgery/wide local excision			58	37.4194															226	42.9658							20	16.2602	304	13.4991									0	0
		Mastectomy			97	62.5806			28	100									47	100	264	50.1901							103	83.7398	539	23.9343									0	0
		Axillary dissection			97	62.5806																									97	4.30728									0	0
		Post-adjuvant chemotherapy																			184	34.981									184	8.17052									0	0
		Post-adjuvant radiotherapy																	13	27.6596	216	41.0646									229	10.1687									0	0
		Adjuvant chemotherapy																													0	0									0	0
		Adjuvant radiotherapy			58	37.4194																									58	2.57549									0	0
		Adjuvant endocrine therapy (Tamoxifen)																	47	100	295	56.0837									342	15.1865									0	0
		No treatment or tamoxifen only																													0	0							129	100	129	25.9036
		Not reported/not detailed	178	114.839			38	100			227	100	132	100	74	100	177	100			36	6.84411	80	100	125	100	497	100			1564	69.4494	4	100	98	100	267	100			369	74.0964
PTHrP/PTHLH measurement																															Number of cohorts	%									Number of cohorts	%
	PTHrP/PTHLH measurement		1 = yes		1 = yes		1 = yes		1 = yes		1 = yes		1 = yes		1 = yes		1 = yes		1 = yes		1 = yes		1 = yes		1 = yes		1 = yes		1 = yes		14	100	1 = yes		1 = yes		1 = yes		1 = yes		4	100
	Tissue	Tumor	1		1		1		1		1		1		1		1		1		1		1		1		1		1		14	100
		Blood (plasma)																															1		1		1		1		4	100
	Sample collection	Surgery/biopsy			1		1		1						1		1		1		1				1		1		1		10	71.4286									0	0
		Not reported	1								1		1										1								4	28.5714	1		1		1		1		4	100
	Tissue fixation	Formalin-fixed and paraffin embedded	1		1				1		1						1		1				1		1		1		1		10	71.4286									0	0
		Snap frozen					1						1		1																3	21.4286									0	0
		Not reported																			1										1	7.14286									0	0
		Not applicable																													0	0	1		1		1		1		4	100
	Measurement method	Immunohistochemistry	1		1				1		1						1		1		1		1		1		1		1		11	78.5714									0	0
		Immunofluorescence-based immunohistochemistry																													0	0									0	0
		Immunoradiometric assay (IRMA)											1																		1	7.14286			1				1		2	50
		radioimmunoassay (RIA)																													0	0	1								1	25
		RT-PCR					1								1																2	14.2857									0	0
		RT-qPCR																													0	0									0	0
		Microarray																													0	0									0	0
		Not reported																													0	0					1				1	25
	Targeted portion of PTHrP/PTHLH	PTHrP(1-14)																			1										1	7.14286									0	0
		PTHrP(1-34)							1																						1	7.14286	1								1	25
		PTHrP(1-86)											1																		1	7.14286			1		1		1		3	75
		PTHrP(34-67)									1																				1	7.14286									0	0
		PTHrP(37-67)	1		1																										2	14.2857									0	0
		PTHrP(38-64)																	1												1	7.14286									0	0
		PTHrP(41-177)																													0	0									0	0
		PTHLH P1 transcripts (exon 1)													1																1	7.14286									0	0
		PTHLH P2 transcripts (exons 1-3)													1																1	7.14286									0	0
		PTHLH P3 transcripts (exons 2-3)													1																1	7.14286									0	0
		PTHLH (exons 3-4)																													0	0									0	0
		PTHLH 139 (exon 4)					1								1																2	14.2857									0	0
		PTHLH 173 (exons 4-5) 1													1																1	7.14286									0	0
		PTHLH 173 (exons 4-5) 2													1																1	7.14286									0	0
		PTHLH 141 (exons 4-7)					1								1																2	14.2857									0	0
		Not reported															1						1		1		1		1		5	35.7143									0	0
	Quantification method	Qualitative (Yes/no)	1		1				1						1		1		1		1		1		1		1				10	71.4286			1						1	25
		Semiquantitative (scoring system)							1								1		1										1		4	28.5714									0	0
		Quantitative (continuous)					1						1		1														1		4	28.5714	1				1		1		3	75
		Not reported									1																				1	7.14286									0	0
	Positive control (reported)	Yes	1		1										1						1						1		1		6	42.8571	1		1						2	50
		No					1		1		1		1				1		1				1		1						8	57.1429					1		1		2	50
	Negative control (reported)	Yes	1		1		1		1						1		1		1		1				1		1				10	71.4286			1						1	25
		No									1		1										1						1		4	28.5714	1				1		1		3	75
	Reproducibility assessment (reported)	Yes	1		1		1								1						1		1		1		1				8	57.1429	1								1	25
		No							1		1		1				1		1										1		6	42.8571			1		1		1		3	75
Study results	Follow-up period	≥5 years			1		1																								2	14.2857									0	0
		Median 7 years, range 1 to 14 years													1																1	7.14286									0	0
		8 years							1																						1	7.14286									0	0
		Mean = 6.1 years															1														1	7.14286									0	0
		7 years																	1												1	7.14286									0	0
		Minimum of 8 years, median = 10 years																			1										1	7.14286									0	0
		97 months, range 5 to 243 months censored at 5 years for analyses																							1						1	7.14286									0	0
		Median 48 months, range 2 to 85 months																									1				1	7.14286									0	0
		Mean = 55.05  11.86, median = 55.0 (47.0-65.0) Range 30.3 to 82.0																											1		1	7.14286									0	0
		Not reported	1								1		1										1								4	28.5714	1		1		1		1		4	100
	Statistical model	Kaplan-Meier/log rank test			1																1										2	14.2857									0	0
		Kruskal Wallis test/Mann Whitney test					1																								1	7.14286									0	0
		Fisher's test/Chi-squared test							1						1								1								3	21.4286									0	0
		Scheffe's S-test													1																1	7.14286									0	0
		Cox regression																													0	0									0	0
		Logistic regression analysis															1		1						1						3	21.4286									0	0
		Cox's model of proportional hazard																			1										1	7.14286									0	0
		Pearson’s chi-squared correlation test																									1				1	7.14286									0	0
		Student's t test of Mann-Whitney test																											1		1	7.14286							1		1	25
		Not reported	1	No specific test for this outcome							1		1																		3	21.4286	1		1	No specific test for this outcome	1				3	75
	Univariate analyses of the prognostic (all patients)	Association between higher PTHrP/PTHLH and a reduced bone metastases free survival time			1	Chi-Squared for the log-rank test p=0.029																									1	7.14286									0	0
		Association between higher PTHrP/PTHLH and an increased bone metastases free survival time																			1	Low PTHrP HR = 0.63 [0.41-0.98] p=0.04									1	7.14286									0	0
		No association between PTHrP/PTHLH and bone metastases free survival time																	1	Chi-squared = 0.87 p=0.35											1	7.14286									0	0
		Not reported	1				1		1		1		1				1						1		1		1		1		10	71.4286	1		1		1		1		4	100
	Univariate analyses of the risk (all patients)	Association between high PTHrP/PTHLH and higher frequence of bone metastases development	1	55/106 (52%) of early breast cancers without bone metastases vs 47/72 (65%) of the primary tumors which developed bone metastases			1	p<0.001	1	PTHrP was found (+, ++) in 10/12 patients with bone metastases (group A) compared to 3/8 patients without recurrence (group C)	1	56% of early breast cancer were PTHrP-positive compared to 67% of primary cancer which had developed bone metastases	1	10% of PTHrP-positive tumor patients developed bone metastases compared to 5% of PTHrP-negative tumor patients.	1	PTHrP(139) (quantitative) and P3-initiated PTHrP (quantitative)	1	The frequency of PTHrP-positive tumors in patients with bone metastases was higher than in patients without metastases							1	The frequency of PTHrP-positive tumors was higher in patients with bone metastases compared to patients without bone metastasis p=0.018	1	Higher frequency of bone metastases in PTHrP-positive tumors compared to PTHrP-negative tumors. Chi-squared = 5.52, p=0.019			9	64.2857									0	0
		Association between high PTHrP/PTHLH and lower frequence of bone metastases development																													0	0									0	0
		No association between PTHrP/PTHLH and frequence of bone metastases development													1	PTHrP(141), P2-initiated PTHrP (qualitative)															1	7.14286									0	0
		Not reported			1											PTHrP(173) no expression detected			1		1		1						1		5	35.7143	1		1		1		1		4	100
	Multivariate analyses of the risk (all patients)	Association between high PTHrP/PTHLH and higher frequence of bone metastases development															1	When PTHrP expression was treated as qualitative variable OR=3.131 p=0.026							1	OR=7.104 [1.7815-48.1101] p=0.0037					2	14.2857									0	0
		Association between high PTHrP/PTHLH and lower frequence of bone metastases development																													0	0									0	0
		No association between PTHrP/PTHLH and frequence of bone metastases development															1	When PTHrP expression was treated as semiquantitative variable													1	7.14286									0	0
		Not reported	1		1		1		1		1		1		1				1		1		1				1		1		12	85.7143	1		1		1		1		4	100
	Bone metastases diagnosis (all patients)	Association between higher PTHrP/PTHLH and bone metastases diagnosis																											1		1	7.14286			1	5/57 (9%) of early breast cancers without bone metastases (mean = 0.33pmol/L; range 0.25-0.46pmol/L) vs 10/28 (36%) of breast cancers with bone metastases (mean = 0.59pmol/L; range 0.23-1.50pmol/L)	1	12% early breast cancer patients had detectable PTHrP compared to 32% bone metastases patients. p≤0.001			2	50
		Association between lower PTHrP/PTHLH and bone metastases diagnosis																													0	0									0	0
		No association between PTHrP/PTHLH and bone metastases diagnosis																					1								1	7.14286	1	100% patients (with 1/1 or without 3/3 bone metastases) had higher PTHrP level of expression than healthy controls.					1	PTHrP was detectable in 9% women with early breast cancer compared to 3% women with bone metastases	2	50
		Not reported	1		1		1		1		1		1		1		1		1		1				1		1				12	85.7143									0	0
Conclusions	- A total of 15 studies have interrogated the association between PTHrP/PTHLH expression and either the frequence of bone metastases development, bone metastases-free survival time or bone metastases diagnosis.
	- Thirteen studies representing 14 cohorts and 2,252 unique patients have measured PTHrP/PTHLH in breast tissue, while 4 studies, representing 498 patients have used circulating blood.
	- IHC has been used to measure tumor PTHrP in 11/14 cohorts. IRMA (1/13) and RT-PCR (2/13) have been used in other cohorts. In blood, RIA was used in 1/4 cohorts while IRMA was used in 2/4 cohorts.
	- In 9/14 study populations, representing 1,321 unique samples, PTHrP/PTHLH has been associated with a higher frequence of bone metastases development.
	- In the 4 studies (n=498) having assessed the circulating levels of PTHrP, 2 (n=133) have reported an absence of difference between patients with early breast cancer compared to patients with bone metastases, while 2 (n=365) have reported that PTHrP was more often detectable in patients with bone metastases than in patients with early breast cancer.
* 155 early breast cancer already presented in Bundred et al. 1992
