# Supplementary material for: Clinical and prognostic significance of parathyroid hormone-related protein in breast cancer: a systematic review and meta-analyses of observational studies in women
Source: Endocr Relat Cancer. 2026 Mar 5;33(3):e250324. doi: 10.1530/ERC-25-0324 (PMC12978662; doi:10.1530/ERC-25-0324)
Supplement: Supplementary file 17 [file supplementary_table_9.xlsx]

## Sheet: Intro
First author	Last Author	Year	Country	Study desgn	Tissues	Comments
Southby J.	Martin T.J.	1990	Australia	Cohort study	Primary tumor
Powell G.	Martin T.J.	1991	Australia	Cross-sectional study	Metastases
Vargas S.J.	Martin T.J.	1992	Australia	Cross-sectional study	Primary tumor	Excluded, all patients are included in Powell G. et al. 1991
Bouizar Z.	Jullienne A.	1993	France	Cohort study	Primary tumor
Kissin M.W.	Martin T.J.	1993	Australia	Cohort study	Primary tumor
Kitazawa R.	Maeda S.	1994	Japan	Cross-sectional study	Primary tumor and metastases
Kohno N.	Kitazawa R.	1994	Japan	Cohort study	Primary tumor	Excluded, all patients are included in Kitazawa R. et al. 1994
Kohno N.	Saitoh Y.	1994	Japan	Cohort study	Primary tumor
Henderson M.A.	Martin T.J.	1995	Australia	Cohort study	Primary tumor
Kitazawa S.	Maeda S.	1995	Japan	Cross-sectional study	Primary tumor	Excluded, all patients are included in Kitazawa R. et al. 1994
Bouizar Z.	De Vernejoul M-C.	1999	France	Cohort study	Primary tumor
Yoshida A.	Asaga T.	2000	Japan	Cohort study	Primary tumor
Henderson M.A.	Martin T.J.	2006	Australia	Cohort study	Primary tumor
Washam C.L.	Suva L.J.	2013	USA	Cross-sectional study	Blood (plasma)
Xu C.	Zhang H.	2015	China	Cohort study	Primary tumor
Assaker G.	Sabri S.	2020	Canada	Cohort study	Primary tumor
	Martin T.J.'s group, Australia
	Bouizar Z.'s group, France
	Kitazawa/Maeda's group, Japan

## Sheet: Preferential site of mets
			PTHrP/PTHLH measurement in tumor tissue																										PTHrP/PTHLH measurement in blood (plasma)
			Southby et al. 1990		Powell et al. 1991		Bouizar et al. 1993		Kissin et al. 1993		Kitazawa et al. 1994		Kohno et al. 1994		Henderson et al. 1995		Bouizar et al. 1999		Yoshida et al. 2000		Henderson et al. 2006		Xu et al. 2015		Assaker et al. 2020		Total (tumor)		Washam et al. 2013						Total (blood)
			N	%	N	%	N	%	N	%	N	%	N	%	N	%	N	%	N	%	N	%	N	%	N	%	N	%	N	%	N	%	N	%	N	%
	Clinico-pathological characteristics	N	11	2.38612	31	6.72451	27	5.85683	52	11.2798	11	2.38612	20	4.33839	33	7.15835	56	12.1475	51	11.0629	19	4.12148	108	23.4273	42	9.11063	461	100	36	32.4324	41	36.9369	34	30.6306	111	100
Patient characteristics	Age	Mean									53.1
		Median													49
		Range									35-75				28-74
		Missing	11	100	31	100	27	100	52	100			20	100			56	100	51	100	19	100	108	100	42	100	417	90.4555	36		41		34		111	100
	Menopausal status	Pre-menopausal																									0	0							0	0
		Postmenopausal																									0	0	36		41		34		111	100
		Missing	11	100	31	100	27	100	52	100	11	100	20	100	33	100	56	100	51	100	19	100	108	100	42	100	461	100							0	0
	Metastases sites	Bone only	7	63.6364	13	41.9355	17	62.963					12	60			34	60.7143	29	56.8627			68	62.963			180	39.0456	18		21		17		56	50.4505
		Soft tissue only					10	37.037									22	39.2857	22	43.1373							54	11.7137	18		20		17		55	49.5495
		Lung only																					25	23.1481			25	5.42299							0	0
		Liver only																					14	12.963			14	3.03688							0	0
		Brain only																					1	0.925926			1	0.21692							0	0
		Non-osseous metastases only	4	36.3636	18	58.0645					2	18.1818											40	37.037			64	13.8829							0	0
		Bone (non-exclusively)							32	61.5385	9	81.8182			31	93.9394					19	100			18	42.8571	109	23.6443							0	0
		Liver (non-exclusively)							13	25	11	100			19	57.5758											43	9.32755							0	0
		Lung (non-exclusively)							14	26.9231	11	100	8	40	16	48.4848											49	10.6291							0	0
		Soft tissue (non-exclusively)							15	28.8462																	15	3.2538							0	0
		Visceral (lung + liver, non-exclusively)													23	69.697									34	80.9524	57	12.3644							0	0
		CNS (brain + leptomeninges + spinal cord, non-exclusively)																							17	40.4762	17	3.68764							0	0
		Distant lymph nodes (non-exclusively)																							13	30.9524	13	2.81996							0	0
		Missing																									0	0							0	0
	Molecular subtype	ER+											9	45	22	66.6667											31	6.72451							0	0
		ER+ missing											6	30	7	21.2121											13	2.81996							0	0
		PR+											8	40	11	33.3333											19	4.12148							0	0
		PR+ missing											6	30	12	36.3636											18	3.90456							0	0
		HER2+																									0	0							0	0
		HER2+ missing																									0	0							0	0
		TNBC (IHC)																							42	100	42	9.11063							0	0
		Hormone receptors positive																									0	0					22		22	19.8198
		Missing	11	100	31	100	27	100	52	100	11	100					56	100	51	100	19	100	108	100			366	79.3926	36		41				77	69.3694
																											Number of cohorts	%							Number of cohorts	%
	PTHrP/PTHLH measurement		1 = yes		1 = yes		1 = yes		1 = yes		1 = yes		1 = yes		1 = yes		1 = yes		1 = yes		1 = yes		1 = yes		1 = yes		12	100	1 = yes		1 = yes		1 = yes		3	100
PTHrP/PTHLH measurement	Tissue	Tumor	1				1		1		1		1		1		1		1		1		1		1		11	91.6667
		Metastases			1						1										1						3	25
		Blood (plasma)																											1		1		1		3	100
		Others																									0	0							0	0
		Missing																									0	0							0	0
	Sample collection	Surgery/biopsy	1		1		1		1				1				1		1		1		1		1		10	83.3333							0	0
		Surgery/autopsy									1																1	8.33333							0	0
		Pre-operatively																									0	0							0	0
		Not reported													1												1	8.33333	1		1		1		3	100
	Tissue fixation	Formalin-fixed and paraffin embedded	1		1				1		1		1						1				1		1		8	66.6667							0	0
		Snap frozen					1										1										2	16.6667							0	0
		Not reported													1						1						2	16.6667							0	0
		Not applicable																									0	0	1		1		1		3	100
	Measurement method	Immunohistochemistry	1		1				1		1		1		1				1		1		1		1		10	83.3333							0	0
		Immunofluorescence-based immunohistochemistry																									0	0							0	0
		Immunoradiometric assay (IRMA)																									0	0							0	0
		radioimmunoassay (RIA)																									0	0							0	0
		Immunofluorometric assay (IFMA)																									0	0							0	0
		RT-PCR					1										1										2	16.6667							0	0
		Coamplification PCR																									0	0							0	0
		Multiplex RT-PCR																									0	0							0	0
		RT-qPCR																									0	0							0	0
		Microarray																									0	0							0	0
		Single cell RNA sequencing																									0	0							0	0
		Mass spectrometry protein profiling (SELDI TOF MS)																									0	0	1		1		1		3	100
		Missing																									0	0							0	0
	Targeted portion of PTHrP/PTHLH	PTHrP(1-14)																			1						1	8.33333							0	0
		PTHrP(1-34)	1		1				1		1		1		1												6	50							0	0
		PTHrP(1-40)																									0	0							0	0
		PTHrP(1-86)																									0	0							0	0
		PTHrP(1-130)																									0	0							0	0
		PTHrP(12-48)																									0	0	1		1		1		3	100
		PTHrP(34-67)																									0	0							0	0
		PTHrP(36-67)																									0	0							0	0
		PTHrP(38-67)																									0	0							0	0
		PTHrP(41-177)																							1		1	8.33333							0	0
		PTHrP(60-72)																									0	0							0	0
		PTHrP(63-77)																									0	0							0	0
		PTHrP(109-141)																									0	0							0	0
		PTHLH P1 transcripts (exon 1)															1										1	8.33333							0	0
		PTHLH P2 transcripts (exons 1-3)															1										1	8.33333							0	0
		PTHLH P3 transcripts (exons 2-3)															1										1	8.33333							0	0
		PTHLH (exons 3-4)																									0	0							0	0
		PTHLH 139 (exon 4)					1										1										2	16.6667							0	0
		PTHLH 173 (exons 4-5) 1															1										1	8.33333							0	0
		PTHLH 173 (exons 4-5) 2															1										1	8.33333							0	0
		PTHLH 141 (exons 4-7)															1										1	8.33333							0	0
		Not reported																	1				1				2	16.6667							0	0
	Quantification method	Qualitative (Yes/no)	1		1				1		1				1		1		1		1		1		1		10	83.3333							0	0
		Semiquantitative (scoring system)											1		1				1								3	25							0	0
		Quantitative (continuous)					1										1										2	16.6667	1		1		1		3	100
		Others																									0	0							0	0
	Positive control (reported)	Yes	1		1				1		1						1				1		1		1		8	66.6667	1		1		1		3	100
		No					1						1		1				1								4	33.3333							0	0
	Negative control (reported)	Yes	1		1		1		1		1		1				1		1		1		1		1		11	91.6667	1		1		1		3	100
		No													1												1	8.33333							0	0
	Reproducibility assessment (reported)	Yes	1		1		1		1						1		1				1		1		1		9	75	1		1		1		3	100
		No									1		1						1								3	25							0	0
Study results	Metastasize site categorization	Osseous versus non-osseous metastases	1		1		1				1				1		1		1								7	58.3333	1		1		1		3	100
		Bone versus liver versus lung versus soft tissue							1						1												2	16.6667							0	0
		Bone versus lung											1														1	8.33333							0	0
		Bone versus liver versus lung versus brain																					1				1	8.33333							0	0
		Bone versus liver versus lung versus soft tissue versus CNS versus loco-regional																			1						1	8.33333							0	0
		CNS, visceral organ, bone, distant LN																							1		1	8.33333							0	0
		Not reported																									0	0							0	0
	Statistics	Chi-squared test or Fisher's exact test	1		1				1				1						1				1		1		7	58.3333							0	0
		Mann-Whitney test					1																				1	8.33333							0	0
		Super-analysis of variance, Fisher's protected least significant difference test, Scheffe's test															1										1	8.33333							0	0
		Contingence analysis															1										1	8.33333							0	0
		ROC curves and logistic regression																									0	0	1		1		1		3	100
		Not reported									1				1	Not detailed for this specific outcome.					1						3	25							0	0
	Crude association	PTHrP/PTHLH was more frequent in primary tumors from patients who developed bone metastases compared to non-osseous metastases	1	5/7 patients having developed distant metastases to bone had a primary PTHrP-positive tumor compared to 0/4 having developed non-osseous metastases. Fisher exact test p = 0.06							1	100% of PTHrP + and ++ primary tumors (n=9) had metastasized to bone, 100% of these bone metastases were PTHrP + or ++, 100% of PTHrP – primary tumors (n=2) did not metastasize to bone.			1	31/33 (94%) patients have developed bone metastases (non-exclusively), 24/31 (77%) had PTHrP-positive primary tumors. 2/33 (6%) patients did not develop bone metastases, both (100%) had PTHrP-negative primary tumors.	1	P2-initiated-positive tumors were found in 9/20 (41%) patients with non-bone metastases and 22/30 (73%) patients with bone metastases.	1	24/29 (83%) patients with bone metastases had a PTHrP-positive primary tumor compared to 15/22 (68%) patients with visceral and/or soft tissue metastases							5	41.6667							0	0
		PTHrP/PTHLH was more frequent in bone metastases compared to non-osseous metastases			1	Frequency of positive staining was higher in bone metastases (12/13, 92%) than non-bone metastases ( 3/18, 17%; p < 0.0001)					1																2	16.6667							0	0
		PTHrP/PTHLH was more frequent in primary tumors from patients who developed bone and liver metastases compared to lung and soft tissue							1	PTHrP staining was more frequent in primary tumors that metastasized to bone (23/32) and liver (10/13) compared to tumors that metastasized to lung (7/14) or soft tissues (6/15)																	1	8.33333							0	0
		PTHrP/PTHLH expression was higher in primary tumors from patients who developed bone metastases than soft tissue metastases					1	PTHrP expression was higher in patients who developed bone metastases (n=17) compared to patients who developed soft tissue metastases (n=10), p < 0.001									1	PTHrP(139)/S14 was higher in breast tumors from patients with bone metastasis (0.39 ± 0.04) than in breast tumors from patients who developed soft tissue metastases (0.15 ± 0.03), P < 0.0001									2	16.6667							0	0
		PTHrP (+ and ++) was more frequent in primary tumors from patients with bone metastases compared to lung metastases.											1	PTHrP was found (+, ++) in 10/12 (83%) patients with bone metastases (group A) compared to 3/8 (38%) patients with lung metastases (group B)													1	8.33333							0	0
		PTHrP-negative tumors are more frequent than PTHrP-positive tumors in patients who developed metastases in all sites.																			1	More metastases were observed in patients whose cancers were PTHrP-negative. This applied to bone (22% versus 10%), liver (14% versus 6%), lung (22% versus 10%), soft tissue (16% versus 6%) and locoregional failure (22% versus 10%)					1								0	0
		No association between PTHrP/PTHLH and the preferential site of metastasize															1	PTHrP(141) P3-initiated PTHrP									1	8.33333							0	0
		PTHrP was more frequent in primary tumors from patients having developed bone metastases compared to lung or liver metastases.																					1	46/68 (67%) patients with bone metastases were PTHrP-positive, compared to 12/25 (48%) of the patients with lung metastases, 6/14 (43%) with liver metastases and 1/1 brain metastases			1	8.33333
		In primary tumors from patients with central nervous system (brain, leptomeninges, spinal cord high-PTHrP tumors were more frequent than low-PTHrP tumors. No difference was observed in patients with visceral organ, bone or distant lymph nodes metastases																							1	Low PTHrP: CNS metastases = 3/17, 18% High PTHrP CNS metastases = 14/25 56%, P = 0.0238	1	8.33333							0	0
		PTHrP/PTHLH expression was higher in plasma from patients who developed bone metastases than non-bone metastases																									0	0	1	PTHrP(12-48) was significantly increased in patients with bone metastases compared to patients without bone metastases, P<0.0001	1	PTHrP(12-48) was significantly increased in patients with bone metastases compared to patients without bone metastases, P<0.0001	1	PTHrP(12-48) was significantly increased in patients with bone metastases compared to patients without bone metastases, P<0.0001	3	100
		Not reported															1	PTHrP(173) not detected									1	8.33333							0	0
Conclusions	- Most of the patients clinicopathological characteristics were missing.
	- Most of the patients displayed bone lesions.
	- Only univariate analyses have been performed.
	- A total of 13 studies (n=572) have interrogated the association between PTHrP/PTHLH expression and breast cancer preferential sites of metastases.
	- In 12/13 studies (n=461) authors have used tumor tissue (primary tumors and/or metastases) to assess PTHrP/PTHLH expression while in 1/13 study (n=111), authors have used blood (plasma).
	- PTHrP/PTHLH expression was consistently associated with bone metastases rather than non-osseous metastases.
