# Supplementary material for: Clinical and prognostic significance of parathyroid hormone-related protein in breast cancer: a systematic review and meta-analyses of observational studies in women
Source: Endocr Relat Cancer. 2026 Mar 5;33(3):e250324. doi: 10.1530/ERC-25-0324 (PMC12978662; doi:10.1530/ERC-25-0324)
Supplement: Supplementary file 19 [file supplementary_table_11.xlsx]

## Sheet: Intro
First author	Last Author	Year	Country	Study desgn	Comments
Henderson J.E.	Goltzman D.	1990	Canada	Cross-sectional study
Southby J.	Martin T.J.	1990	Australia	Cohort study
Bundred N.J.	Ratcliffe J.G.	1991	UK	Cross-sectional study
Dodwell D.J.	Howell A.	1991	UK	Intervention study	Excluded (not an analysis of association between PTHrP and risk of hypercalcemia)
Grill V.	Martin T.J.	1991	Australia	Cross-sectional study	Excluded (not an analysis of association between PTHrP and risk of hypercalcemia)
Blind E.	Ziegler R.	1992	Germany	Cohort study
Bundred N.J.	Ratcliffe J.G.	1992	UK	Cohort study
Francini G.	Bruni S.	1993	Italy	Cross-sectional study
Kissin M.W.	Martin T.J.	1993	Australia	Cohort study
Walls J.	Bundred N.J.	1994	UK	Cohort study	Excluded (not an analysis of association between PTHrP and risk of hypercalcemia)
Henderson M.A.	Martin T.J.	1995	Australia	Cohort study	Excluded (not an analysis of association between PTHrP and risk of hypercalcemia)
Bundred N.J.	Ratcliffe W.A.	1996	UK	Cross-sectional study	Use of the cohorts from Bundred et al. 1991 and Bundred et al. 1992
LaMaute H.R.	Pizzi W.F.	1996	USA	Cross-sectional study
Nagasaki K.	Yamaguchi K.	1996	Japan	Cross-sectional study
Mawer E.B.	Bundred N.J.	1997	UK	Cross-sectional study
Pyke C.M.	Cowley D.	1997	Australia	Cross-sectional study
de Miguel F.	Esbrit P.	1998	Spain	Cross-sectional study
	Bundred N.J.'s group, UK
	Martin T.J.'s group, Australia

## Sheet: All studies
			PTHrP/PTHLH measurement in tumor tissue										PTHrP/PTHLH measurement in blood
			Southby et al. 1990		Bundred et al. 1991		Bundred et al. 1992		Kissin et al. 1993		Total (tumor)		Henderson et al. 1990		Bundred et al. 1991		Blind et al. 1992		Francini et al. 1993		Bundred et al. 1996		LaMaute et al. 1996		Nagasaki et al. 1996		Mawer et al. 1997		Pyke et al. 1997		De Miguel et al. 1998		Total (blood)
			N	%	N	%	N	%	N	%	N	%	N	%	N	%	N	%	N	%	N	%	N	%	N	%	N	%	N	%	N	%	N	%
	Clinico-pathological characteristics	N	84	38.3562	72	32.8767	28	12.7854	35	15.9817	219	100	31	6.18762	41	8.18363	14	2.79441	24	4.79042	298	59.481	9	1.79641	6	1.1976	41	8.18363	33	6.58683	4	0.798403	501	100
Patients characteristics	Age	Mean																							43.7
		Median																											60
		Range																					36-84						34-96
		Missing/not reported	84	100	72	100	28	100	35	100	219	100	31	100	41	100	14		24	100	298	100					41	100			4	100	453	90.4192
Tumor characteristics	Metastasis	M0 at time of diagnosis	84	100			28	100			112	51.1416											9	100									9	1.79641
		M1 at time of diagnosis			72	100					72	32.8767	13	41.9355	41	100	5		22	91.6667	72				3	50	41	100	33	100			230	45.9082
		Developed metastases dring follow-up					28	100			28	12.7854																					0	0
		Missing							35	100	35	15.9817	18	58.0645			9		2	8.33333	298	100			3	50					4	100	334	66.6667
	Metastases sites	Bone			72	100	28	100	35	100	135	61.6438	13	41.9355	41	100	5		22	91.6667	72				3	50	41	100					197	39.3214
		Lung									0	0																	8	24.2424			8	1.59681
		Liver									0	0																	4	12.1212			4	0.798403
		Bone alone									0	0																	17	51.5152			17	3.39321
		Bone and visceral									0	0																	8	24.2424			8	1.59681
		Others									0	0																	6	18.1818			6	1.1976
		Not applicable	84	100							84	38.3562											9	100									9	1.79641
		Missing/Not reported									0	0	18	58.0645			9		2	8.33333	298	100			3	50					4	100	334	66.6667
	Histological type	Infiltrating ductal carcinoma									0	0																	24	72.7273			24	4.79042
		Lobular/ductal									0	0							24	100													24	4.79042
		Other									0	0											9	100									9	1.79641
		Missing	84	100	72	100	28	100	35	100	219	100	31	100	41	100	14				298	100			3	50	41	100	9	27.2727	4	100	441	88.024
	Calcemia	Normocalcemic at time of recrutment/diagnosis	84	100	72	100	28	100			184	84.0183	21	67.7419	28	68.2927	9		24	100	267	89.5973	8	88.8889					25	75.7576	2	50	384	76.6467
		Hypercalcemic at time of recrutment/diagnosis									0	0	10	32.2581	13	31.7073	5				31	10.4027	1	11.1111	6	100	12	29.2683	8	24.2424	2	50	88	17.5649
		Developed hypercalcemia during follow-up					6	21.4286	10	28.5714	16	7.30594																					0	0
		Not reported									0	0																					0	0
	Circulating PTH levels	Within the normal range									0	0	31	100	14	34.1463	14		24	100									6	18.1818	2	50	91	18.1637
		Below the normal range/detection limit									0	0			4	9.7561																	4	0.798403
		Higher than the normal range									0	0																	7	21.2121	2	50	9	1.79641
		Not reported	84	100	72	100	28	100	35	100	219	100			23	56.0976					298	100	9	100	6	100	41	100	20	60.6061			397	79.2415
PTHrP/PTHLH measurement											Number of cohorts	%																					Number of cohorts	%
	PTHrP/PTHLH measurement		1 = yes		1 = yes		1 = yes		1 = yes		4	100	1 = yes		1 = yes		1 = yes		1 = yes		1 = yes		1 = yes		1 = yes		1 = yes		1 = yes		1 = yes		10	100
	Tissue	Tumor	1		1		1		1		4	100
		Blood (serum)									0	0													1				1				2	20
		Blood (plasma)											1		1				1		1		1				1				1		7	70
		Blood (no precision)															1																1	10
	Sample collection	Surgery/biopsy	1				1		1		3	75																					0	0
		Pre-dialysis									0	0	1																				1	10
		At time of admission or 1 day after admission, some patients have been received therapy to reduce serum calcium but all were still hypercalcemic at time of blood collection									0	0					1																1	10
		Use of protease inhibitor									0	0																	1		1		2	20
		Prior treatment with pamidronate but after rehydratation									0	0							1														1	10
		Prior any hypercalcemic treatment									0	0																			1		1	10
		Prior surgery									0	0											1										1	10
		Collected without protease inhibitors									0	0													1								1	10
		Not reported			1						1	25			1						1						1						3	30
	Tissue fixation	Formalin-fixed and paraffin embedded	1		1		1		1		4	100																					0	0
		Not applicable									0	0	1		1		1		1		1		1		1		1		1		1		10	100
	Measurement method	Immunohistochemistry	1		1		1		1		4	100																					0	0
		Immunoradiometric assay (IRMA)									0	0			1								1				1		1		1		5	50
		radioimmunoassay (RIA)									0	0	1				1		1						1								4	40
		Not reported									0	0									1												1	10
	Targeted PTHrP portion	PTHrP(1-34)	1						1		2	50	1																				1	10
		PTHrP(1-40)									0	0																	1		1		2	20
		PTHrP(1-86)									0	0			1												1						2	20
		PTHrP(37-67)			1		1				2	50																					0	0
		PTHrP(37-74)									0	0											1										1	10
		PTHrP(53-84)									0	0					1																1	10
		PTHrP(57-80)									0	0																			1		1	10
		PTHrP(60-72)									0	0																	1		1		2	20
		PTHrP(109-141)									0	0													1								1	10
	Quantification method	Qualitative (Yes/no)			1		1				2	50	1		1						1		1						1				5	50
		Semiquantitative (scoring system)	1						1		2	50																					0	0
		Quantitative (continuous)									0	0	1		1		1		1				1		1		1				1		8	80
		Not reported									0	0																					0	0
	Positive control (reported)	Yes	1		1		1		1		4	100	1		1				1														3	30
		No									0	0					1				1		1		1		1		1		1		7	70
	Negative control (reported)	Yes	1		1		1		1		4	100	1		1		1		1												1		5	50
		No									0	0									1		1		1		1		1				5	50
	Reproducibility assessment (reported)	Yes	1		1		1		1		4	100	1				1		1												1		4	40
		No									0	0			1						1		1		1		1		1				6	60
		≥5 years or until death					1				1	25																					0	0
		At least 3 years							1		1	25																					0	0
		Monthly intervals for 6 months									0	0	1																				1	10
		Not applicable									0	0			1		1		1				1		1		1		1		1		8	80
		Not reported	1		1						2	50									1												1	10
	Statistical model	Kaplan-Meier/log rank test									0	0																					0	0
		Kruskal Wallis test/Mann Whitney test/t test									0	0			1				1								1				1		4	40
		Fisher's test/Chi-squared test	1		1				1		3	75																	1				1	10
		Scheffe's S-test									0	0																					0	0
		Cox regression									0	0																					0	0
		Logistic regression analysis									0	0																					0	0
		Cox's model of proportional hazard									0	0																					0	0
		Pearson’s chi-squared correlation test									0	0																					0	0
		Student's t test of Mann-Whitney test									0	0																					0	0
		Not reported					1				1	25	1				1				1		1		1								5	50
	Crude association between PTHrP/PTHLH and the risk of hypercalcemia	PTHrP/PTHLH expression is associated with a higher frequence of hypercalcemia	1		1		1				3	75																					0	0
		PTHrP/PTHLH expression is associated with a lower frequence of hypercalcemia									0	0																					0	0
		PTHrP/PTHLH expression is not associated with the frequence of hypercalcemia							1		1	25																					0	0
		Not reported									0	0	1		1		1		1		1		1		1		1		1		1		10	100
	Crude association between PTHrP/PTHLH and the diagnosis of hypercalcemia	Higher PTHrP/PTHLH expression is associated with the diagnosis of hypercalcemia									0	0	1	Both qualitative and quantitative PTHrP	1	Both qualitative and quantitative PTHrP	1				1		1				1		1		1	Both qualitative and quantitative PTHrP	8	80
		Lower PTHrP/PTHLH expression is associated with the diagnosis of hypercalcemia									0	0																					0	0
		PTHrP/PTHLH expression is not associated with the diagnosis of hypercalcemia									0	0																					0	0
		Not reported	1		1		1		1		4	100							1						1								2	20
	Crude association between PTHrP/PTHLH and humoral hypercalcemia of malignancy	Association between higher PTHrP/PTHLH expression and humoral hypercalcemia of malignancy									0	0							1						1								2	20
		Association between lower PTHrP/PTHLH expression and humoral hypercalcemia of malignancy									0	0																					0	0
		PTHrP/PTHLH expression is not associated with humoral hypercalcemia of malignancy									0	0																					0	0
		Not reported	1		1		1		1		4	100	1		1		1				1		1				1		1		1		8	80
Conclusions	Thirteen studies, representing 219 tumor samples and 501 blood samples have interrogated the association between PTHrP/PTHLH expression and hypercalcemia of malignancy in breast cancer patients.
	Most patients' clinico-pathological characteristics were missing.
	4/13 studies (n=283) have interrogated the association between tumor PTHrP/PTHLH and the frequence of hypercalcemia of malignancy. Three of them have consistently reported that tumor PTHrP expression was associated with an increased frequence of hypercalcemia.
	8/13 studies (n=548) have interrogated the circulating PTHrP expression in breast cancer patients with or without hypercalcemia of malignancy. All have reported that PTHrP was found in a higher frequency in patients with hypercalcemia compared to normocalcemic patients.
